# Supplementary material for: 2-Amino-5-chloro­pyridinium 3-carb­oxy-4-hy­droxy­benzene­sulfonate
Source: Acta Crystallogr Sect E Struct Rep Online. 2010 Aug 18;66(Pt 9):o2323–4. doi: 10.1107/S1600536810032290 (PMC3008044; doi:10.1107/S1600536810032290)
Supplement: Supplementary file 1 [file e-66-o2323-sup1.cif]

##############################################################################
###                                                                        ###
###        Electronic paper (Acta Crystallographica Section E)             ###
###                                                                        ###
##############################################################################
#                                                                            #
# This CIF contains the data in a paper accepted for publication in Acta     #
# Crystallographica Section E. It conforms to the requirements of Notes      #
# for Authors for Section E, and has been peer reviewed under the auspices   #
# of the IUCr Commission on Journals.                                        #
#                                                                            #
# Full details of the Crystallographic Information File format               #
# are given in the paper "The Crystallographic Information File (CIF):       #
# a New Standard Archive File for Crystallography" by S. R. Hall, F. H.      #
# Allen and I. D. Brown [Acta Cryst. (1991), A47, 655-685].                  #
#                                                                            #
# The current version of the core CIF dictionary is obtainable from          #
# ftp://ftp.iucr.org/pub/cif_core.dic. The current version number is 2.4.    #
#                                                                            #
# Software is freely available for graphical display of the structure(s) in  #
# this CIF.  For information consult the CIF home page http://www.iucr.org/  #
# cif/home.html                                                              #
#                                                                            #
# This file may be used for bona fide research purposes within the           #
# scientific community so long as proper attribution is given to the journal # 
# article from which it was obtained.                                        #
#                                                                            #
##############################################################################
                                             
data_global
_audit_creation_method     'form.cif (version 2.0)'
_journal_data_validation_number     ?
_journal_date_recd_electronic     2010-08-08
_journal_date_accepted     2010-08-11
_journal_name_full     'Acta Crystallographica, Section E'
_journal_year     2010
_journal_volume     66
_journal_issue      9
_journal_page_first     o2323
_journal_page_last     o2324
_journal_paper_category     QO
_journal_coeditor_code     CI5152
_publ_contact_author_name     'Professor Fun, Hoong-Kun'
_publ_contact_author_address
;
X-ray Crystallography Unit
School of Physics
Universiti Sains Malaysia
11800 USM, Penang
Malaysia
;
_publ_contact_author_email     hkfun@usm.my
_publ_contact_author_fax     '604 6579150'
_publ_contact_author_phone     '604 6533652'
_publ_section_title
;
2-Amino-5-chloropyridinium 3-carboxy-4-hydroxybenzenesulfonate
;
loop_
    _publ_author_name
    _publ_author_footnote
    _publ_author_address
    'Madhukar Hemamalini' ?
;
X-ray Crystallography Unit
School of Physics
Universiti Sains Malaysia
11800 USM, Penang
Malaysia
;
    'Hoong-Kun Fun'
;
Thomson Reuters ResearcherID: A-3561-2009.
;
;
X-ray Crystallography Unit
School of Physics
Universiti Sains Malaysia
11800 USM, Penang
Malaysia
;
data_I
_audit_creation_method     SHELXL97
_chemical_name_systematic
;
2-Amino-5-chloropyridinium 3-carboxy-4-hydroxybenzenesulfonate
;
_chemical_name_common     ?
_chemical_formula_moiety     'C5 H6 Cl N2 + , C7 H5 O6 S -'
_chemical_formula_sum     'C12 H11 Cl N2 O6 S'
_chemical_formula_iupac     'C5 H6 Cl N2 + , C7 H5 O6 S -'
_chemical_formula_weight     346.74
_chemical_melting_point     ?
_symmetry_cell_setting     triclinic
_symmetry_space_group_name_H-M     'P -1'
_symmetry_space_group_name_Hall     '-P 1'
loop_
    _symmetry_equiv_pos_as_xyz
    'x, y, z'
    '-x, -y, -z'
_cell_length_a     7.9455(3)
_cell_length_b     10.9173(5)
_cell_length_c     16.3535(7)
_cell_angle_alpha     85.223(2)
_cell_angle_beta     83.327(2)
_cell_angle_gamma     85.842(2)
_cell_volume     1401.22(10)
_cell_formula_units_Z     4
_cell_measurement_reflns_used     9907
_cell_measurement_theta_min     2.52
_cell_measurement_theta_max     29.94
_cell_measurement_temperature     296(2)
_exptl_crystal_description     plate
_exptl_crystal_colour     yellow
_exptl_crystal_size_max     0.50
_exptl_crystal_size_mid     0.36
_exptl_crystal_size_min     0.15
_exptl_crystal_density_diffrn     1.644
_exptl_crystal_density_meas     ?
_exptl_crystal_density_method     'not measured'
_exptl_crystal_F_000     712
_exptl_absorpt_coefficient_mu     0.454
_exptl_absorpt_correction_type     multi-scan
_exptl_absorpt_process_details     '(SADABS; Bruker, 2009)'
_exptl_absorpt_correction_T_min     0.8040
_exptl_absorpt_correction_T_max     0.9351
_exptl_special_details
;
;
_diffrn_ambient_temperature     296(2)
_diffrn_radiation_type     MoK\a
_diffrn_radiation_wavelength     0.71073
_diffrn_radiation_source     'fine-focus sealed tube'
_diffrn_radiation_monochromator     graphite
_diffrn_measurement_device_type     'Bruker SMART APEXII CCD area-detector'
_diffrn_measurement_method     '\f and \w scans'
_diffrn_detector_area_resol_mean     .
_diffrn_reflns_number     8143
_diffrn_reflns_av_R_equivalents     0.0000
_diffrn_reflns_av_sigmaI/netI     0.0335
_diffrn_reflns_theta_min     1.88
_diffrn_reflns_theta_max     30.13
_diffrn_reflns_theta_full     30.13
_diffrn_measured_fraction_theta_max     0.984
_diffrn_measured_fraction_theta_full     0.984
_diffrn_reflns_limit_h_min     -11
_diffrn_reflns_limit_h_max     11
_diffrn_reflns_limit_k_min     -15
_diffrn_reflns_limit_k_max     15
_diffrn_reflns_limit_l_min     0
_diffrn_reflns_limit_l_max     22
_diffrn_standards_number     0
_diffrn_standards_interval_count     .
_diffrn_standards_interval_time     .
_diffrn_standards_decay_%     ?
_refine_special_details
;
 Refinement of F^2^ against ALL reflections.  The weighted R-factor wR and
 goodness of fit S are based on F^2^, conventional R-factors R are based
 on F, with F set to zero for negative F^2^. The threshold expression of
 F^2^ > 2sigma(F^2^) is used only for calculating R-factors(gt) etc. and is
 not relevant to the choice of reflections for refinement.  R-factors based
 on F^2^ are statistically about twice as large as those based on F, and R-
 factors based on ALL data will be even larger.
;
_reflns_number_total     8143
_reflns_number_gt     5951
_reflns_threshold_expression     I>2\s(I)
_refine_ls_structure_factor_coef     Fsqd
_refine_ls_matrix_type     full
_refine_ls_R_factor_all     0.0707
_refine_ls_R_factor_gt     0.0505
_refine_ls_wR_factor_gt     0.1424
_refine_ls_wR_factor_ref     0.1583
_refine_ls_goodness_of_fit_ref     1.042
_refine_ls_restrained_S_all     1.042
_refine_ls_number_reflns     8143
_refine_ls_number_parameters     478
_refine_ls_number_restraints     6
_refine_ls_hydrogen_treatment     mixed
_refine_ls_weighting_scheme     calc
_refine_ls_weighting_details
       'calc w = 1/[\s^2^(Fo^2^)+(0.0866P)^2^+0.2919P] where P=(Fo^2^+2Fc^2^)/3'
_atom_sites_solution_hydrogens     geom
_atom_sites_solution_primary     direct
_atom_sites_solution_secondary     difmap
_refine_ls_shift/su_max     0.001
_refine_ls_shift/su_mean     0.000
_refine_diff_density_max     0.543
_refine_diff_density_min     -0.423
_refine_ls_extinction_method     none
_refine_ls_extinction_coef     ?
loop_
    _atom_type_symbol
    _atom_type_description
    _atom_type_scat_dispersion_real
    _atom_type_scat_dispersion_imag
    _atom_type_scat_source
    'C' 'C' 0.0033 0.0016
                         'International Tables Vol C Tables 4.2.6.8 and 6.1.1.4'
    'H' 'H' 0.0000 0.0000
                         'International Tables Vol C Tables 4.2.6.8 and 6.1.1.4'
    'N' 'N' 0.0061 0.0033
                         'International Tables Vol C Tables 4.2.6.8 and 6.1.1.4'
    'O' 'O' 0.0106 0.0060
                         'International Tables Vol C Tables 4.2.6.8 and 6.1.1.4'
    'S' 'S' 0.1246 0.1234
                         'International Tables Vol C Tables 4.2.6.8 and 6.1.1.4'
    'Cl' 'Cl' 0.1484 0.1585
                         'International Tables Vol C Tables 4.2.6.8 and 6.1.1.4'
_computing_data_collection     'APEX2 (Bruker, 2009)'
_computing_cell_refinement     'SAINT (Bruker, 2009)'
_computing_data_reduction     'SAINT (Bruker, 2009)'
_computing_structure_solution     'SHELXTL (Sheldrick, 2008)'
_computing_structure_refinement     'SHELXTL (Sheldrick, 2008)'
_computing_molecular_graphics     'SHELXTL (Sheldrick, 2008)'
_computing_publication_material
;
SHELXTL (Sheldrick, 2008) and PLATON (Spek, 2009)
;
loop_
    _atom_site_type_symbol
    _atom_site_label
    _atom_site_fract_x
    _atom_site_fract_y
    _atom_site_fract_z
    _atom_site_U_iso_or_equiv
    _atom_site_adp_type
    _atom_site_calc_flag
    _atom_site_refinement_flags
    _atom_site_occupancy
    _atom_site_disorder_assembly
    _atom_site_disorder_group
    S S1A 0.35527(7) 0.80743(5) 0.00751(3) 0.04328(15) Uani d . 1 . .
    O O1A 0.7640(2) 0.53220(16) 0.24854(11) 0.0476(4) Uani d . 1 A .
    O O2A 0.5653(2) 0.63703(16) 0.36240(9) 0.0513(4) Uani d . 1 A .
    O O3A 0.3497(2) 0.76513(15) 0.32837(10) 0.0455(4) Uani d . 1 A .
    O O4A 0.460(2) 0.837(2) -0.0643(13) 0.072(5) Uani d PD 0.47(5) A 1
    O O5A 0.233(3) 0.711(3) -0.0064(12) 0.086(4) Uani d PD 0.47(5) A 1
    O O6A 0.266(3) 0.906(2) 0.0472(9) 0.075(4) Uani d PD 0.47(5) A 1
    O O4X 0.465(2) 0.822(2) -0.0720(11) 0.061(3) Uani d PD 0.53(5) A 2
    O O5X 0.2139(10) 0.7391(10) 0.0023(6) 0.045(2) Uani d PD 0.53(5) A 2
    O O6X 0.304(2) 0.9285(11) 0.0377(11) 0.074(3) Uani d PD 0.53(5) A 2
    C C1A 0.4393(2) 0.74515(17) 0.16239(11) 0.0312(4) Uani d . 1 . .
    H H1AA 0.3498 0.8004 0.1792 0.037 Uiso calc R 1 A .
    C C2A 0.4802(3) 0.72879(19) 0.07962(12) 0.0352(4) Uani d . 1 A .
    C C3A 0.6153(3) 0.6469(2) 0.05434(14) 0.0496(6) Uani d . 1 . .
    H H3AA 0.6427 0.6358 -0.0015 0.060 Uiso calc R 1 A .
    C C4A 0.7087(3) 0.5821(2) 0.11146(14) 0.0506(6) Uani d . 1 A .
    H H4AA 0.7989 0.5279 0.0940 0.061 Uiso calc R 1 . .
    C C5A 0.6684(2) 0.59768(18) 0.19527(12) 0.0352(4) Uani d . 1 . .
    C C6A 0.5314(2) 0.67910(16) 0.22106(11) 0.0291(4) Uani d . 1 A .
    C C7A 0.4856(2) 0.69252(17) 0.30980(12) 0.0327(4) Uani d . 1 . .
    Cl Cl1A 0.65336(10) 0.96478(9) 0.40572(4) 0.0741(2) Uani d . 1 . .
    N N1A 0.6964(2) 0.97630(18) 0.16358(12) 0.0434(4) Uani d . 1 . .
    N N2A 0.8778(3) 0.8864(2) 0.06209(13) 0.0584(6) Uani d . 1 . .
    H H2AA 0.8203 0.9251 0.0255 0.070 Uiso calc R 1 . .
    H H2AB 0.9646 0.8383 0.0472 0.070 Uiso calc R 1 . .
    C C8A 0.8330(3) 0.9006(2) 0.14072(14) 0.0415(5) Uani d . 1 . .
    C C9A 0.9200(3) 0.8392(2) 0.20505(16) 0.0469(5) Uani d . 1 . .
    H H9AA 1.0138 0.7854 0.1922 0.056 Uiso calc R 1 . .
    C C10A 0.8675(3) 0.8583(2) 0.28486(15) 0.0460(5) Uani d . 1 . .
    H H10A 0.9259 0.8186 0.3266 0.055 Uiso calc R 1 . .
    C C11A 0.7244(3) 0.9383(2) 0.30458(14) 0.0438(5) Uani d . 1 . .
    C C12A 0.6419(3) 0.9960(2) 0.24326(15) 0.0448(5) Uani d . 1 . .
    H H12A 0.5475 1.0494 0.2557 0.054 Uiso calc R 1 . .
    S S1B 0.85425(6) 0.30940(5) 0.47122(3) 0.03661(13) Uani d . 1 . .
    O O1B 1.2477(2) 0.02225(16) 0.21626(10) 0.0469(4) Uani d . 1 B .
    O O2B 1.0653(2) 0.14325(18) 0.11015(10) 0.0600(5) Uani d . 1 B .
    O O3B 0.8506(2) 0.27142(16) 0.15525(11) 0.0530(4) Uani d . 1 B .
    O O4B 0.9689(18) 0.322(2) 0.5284(9) 0.078(5) Uani d PD 0.50(8) B 1
    O O5B 0.7188(19) 0.226(2) 0.5092(10) 0.053(3) Uani d PD 0.50(8) B 1
    O O6B 0.784(2) 0.4156(19) 0.4259(9) 0.061(3) Uani d PD 0.50(8) B 1
    O O4Y 0.9709(15) 0.3365(13) 0.5308(7) 0.042(3) Uani d PD 0.50(8) B 2
    O O5Y 0.7124(15) 0.2449(19) 0.5077(10) 0.041(2) Uani d PD 0.50(8) B 2
    O O6Y 0.802(2) 0.4296(15) 0.4326(11) 0.059(3) Uani d PD 0.50(8) B 2
    C C1B 0.9347(2) 0.24440(17) 0.31394(12) 0.0309(4) Uani d . 1 . .
    H H1BA 0.8522 0.3052 0.3003 0.037 Uiso calc R 1 B .
    C C2B 0.9681(2) 0.22231(17) 0.39468(11) 0.0310(4) Uani d . 1 B .
    C C3B 1.0904(3) 0.13016(19) 0.41552(12) 0.0370(4) Uani d . 1 . .
    H H3BA 1.1114 0.1140 0.4703 0.044 Uiso calc R 1 B .
    C C4B 1.1802(3) 0.06305(19) 0.35518(13) 0.0390(4) Uani d . 1 B .
    H H4BA 1.2607 0.0013 0.3695 0.047 Uiso calc R 1 . .
    C C5B 1.1508(2) 0.08727(17) 0.27276(12) 0.0323(4) Uani d . 1 . .
    C C6B 1.0231(2) 0.17659(16) 0.25225(11) 0.0292(4) Uani d . 1 B .
    C C7B 0.9840(3) 0.19622(19) 0.16594(13) 0.0371(4) Uani d . 1 . .
    Cl Cl1B 0.81241(10) 0.51032(8) 0.86096(4) 0.0679(2) Uani d . 1 . .
    N N1B 0.7949(2) 0.52963(17) 0.62141(11) 0.0374(4) Uani d . 1 . .
    N N2B 0.6228(3) 0.6290(2) 0.53013(13) 0.0544(5) Uani d . 1 . .
    H H2BA 0.6839 0.5943 0.4905 0.065 Uiso calc R 1 . .
    H H2BB 0.5371 0.6782 0.5199 0.065 Uiso calc R 1 . .
    C C8B 0.6606(3) 0.60676(19) 0.60619(13) 0.0375(4) Uani d . 1 . .
    C C9B 0.5673(3) 0.6602(2) 0.67497(15) 0.0450(5) Uani d . 1 . .
    H H9BA 0.4743 0.7149 0.6671 0.054 Uiso calc R 1 . .
    C C10B 0.6122(3) 0.6323(2) 0.75211(14) 0.0456(5) Uani d . 1 . .
    H H10B 0.5497 0.6669 0.7971 0.055 Uiso calc R 1 . .
    C C11B 0.7538(3) 0.5506(2) 0.76350(13) 0.0402(4) Uani d . 1 . .
    C C12B 0.8428(3) 0.5010(2) 0.69775(14) 0.0397(4) Uani d . 1 . .
    H H12B 0.9370 0.4471 0.7048 0.048 Uiso calc R 1 . .
    H H2OA 0.328(4) 0.768(3) 0.379(2) 0.075(10) Uiso d . 1 . .
    H H2OB 0.840(4) 0.279(3) 0.106(2) 0.062(9) Uiso d . 1 . .
    H H1OB 1.210(4) 0.046(3) 0.172(2) 0.058(8) Uiso d . 1 . .
    H H1OA 0.724(4) 0.545(3) 0.297(2) 0.069(9) Uiso d . 1 . .
    H H1NB 0.855(3) 0.496(3) 0.5796(19) 0.055(8) Uiso d . 1 . .
    H H1NA 0.644(4) 1.017(3) 0.126(2) 0.065(9) Uiso d . 1 . .
loop_
    _atom_site_aniso_label
    _atom_site_aniso_U_11
    _atom_site_aniso_U_22
    _atom_site_aniso_U_33
    _atom_site_aniso_U_12
    _atom_site_aniso_U_13
    _atom_site_aniso_U_23
    S1A 0.0503(3) 0.0502(3) 0.0293(3) 0.0092(2) -0.0148(2) 0.0015(2)
    O1A 0.0462(9) 0.0562(10) 0.0372(8) 0.0221(7) -0.0100(7) 0.0004(7)
    O2A 0.0643(10) 0.0587(10) 0.0276(7) 0.0213(8) -0.0099(7) 0.0010(7)
    O3A 0.0515(9) 0.0503(9) 0.0298(7) 0.0173(7) 0.0029(6) -0.0019(6)
    O4A 0.070(7) 0.085(6) 0.049(8) 0.030(5) 0.002(5) 0.027(5)
    O5A 0.125(9) 0.081(8) 0.066(6) -0.031(6) -0.071(6) 0.024(5)
    O6A 0.088(7) 0.093(9) 0.037(3) 0.063(6) -0.017(4) -0.007(5)
    O4X 0.061(6) 0.093(7) 0.027(3) -0.001(5) -0.007(3) 0.011(4)
    O5X 0.044(4) 0.055(3) 0.036(2) 0.002(2) -0.015(3) 0.002(2)
    O6X 0.107(7) 0.039(3) 0.078(7) 0.019(4) -0.040(5) -0.007(3)
    C1A 0.0317(9) 0.0326(9) 0.0295(9) 0.0047(7) -0.0072(7) -0.0037(7)
    C2A 0.0392(10) 0.0390(10) 0.0280(9) 0.0057(8) -0.0099(7) -0.0036(7)
    C3A 0.0586(14) 0.0608(14) 0.0274(10) 0.0219(11) -0.0074(9) -0.0101(9)
    C4A 0.0527(13) 0.0596(14) 0.0357(11) 0.0279(11) -0.0050(9) -0.0090(10)
    C5A 0.0363(9) 0.0375(10) 0.0311(9) 0.0089(8) -0.0075(7) -0.0023(8)
    C6A 0.0302(8) 0.0300(9) 0.0270(8) 0.0029(7) -0.0046(6) -0.0032(7)
    C7A 0.0385(9) 0.0305(9) 0.0282(9) 0.0017(7) -0.0036(7) -0.0010(7)
    Cl1A 0.0750(5) 0.1075(6) 0.0413(3) 0.0024(4) -0.0094(3) -0.0165(4)
    N1A 0.0434(10) 0.0474(10) 0.0375(9) 0.0002(8) -0.0086(8) 0.0109(8)
    N2A 0.0645(13) 0.0678(14) 0.0390(11) 0.0034(11) 0.0013(9) 0.0032(10)
    C8A 0.0443(11) 0.0414(11) 0.0380(11) -0.0072(9) -0.0035(9) 0.0042(9)
    C9A 0.0401(11) 0.0455(12) 0.0539(13) 0.0031(9) -0.0080(10) 0.0021(10)
    C10A 0.0472(12) 0.0487(12) 0.0435(12) -0.0025(10) -0.0173(9) 0.0056(10)
    C11A 0.0428(11) 0.0520(13) 0.0375(11) -0.0071(10) -0.0071(9) -0.0022(9)
    C12A 0.0405(11) 0.0436(12) 0.0485(12) 0.0016(9) -0.0036(9) 0.0007(10)
    S1B 0.0375(3) 0.0410(3) 0.0302(2) 0.00613(19) 0.00170(18) -0.01102(19)
    O1B 0.0503(9) 0.0549(10) 0.0337(8) 0.0255(7) -0.0069(7) -0.0143(7)
    O2B 0.0735(12) 0.0750(12) 0.0305(8) 0.0284(10) -0.0126(8) -0.0174(8)
    O3B 0.0641(11) 0.0569(10) 0.0401(9) 0.0240(8) -0.0265(8) -0.0124(8)
    O4B 0.051(5) 0.115(10) 0.076(7) 0.002(5) -0.006(4) -0.067(7)
    O5B 0.067(7) 0.052(5) 0.039(4) -0.015(4) 0.022(4) -0.018(3)
    O6B 0.079(5) 0.057(6) 0.043(3) 0.041(5) -0.012(5) -0.014(3)
    O4Y 0.044(4) 0.049(5) 0.035(4) 0.006(2) -0.009(3) -0.024(3)
    O5Y 0.035(4) 0.053(5) 0.035(4) 0.004(3) -0.001(3) -0.007(3)
    O6Y 0.078(5) 0.033(3) 0.058(6) 0.007(4) 0.028(5) -0.009(3)
    C1B 0.0306(8) 0.0294(9) 0.0324(9) 0.0055(7) -0.0051(7) -0.0053(7)
    C2B 0.0299(8) 0.0334(9) 0.0292(9) 0.0036(7) -0.0006(7) -0.0077(7)
    C3B 0.0416(10) 0.0429(11) 0.0259(9) 0.0084(8) -0.0077(7) -0.0027(8)
    C4B 0.0421(10) 0.0386(10) 0.0349(10) 0.0146(8) -0.0082(8) -0.0044(8)
    C5B 0.0329(9) 0.0323(9) 0.0316(9) 0.0073(7) -0.0044(7) -0.0092(7)
    C6B 0.0308(8) 0.0293(8) 0.0284(8) 0.0027(7) -0.0069(7) -0.0059(7)
    C7B 0.0446(11) 0.0368(10) 0.0314(9) 0.0057(8) -0.0117(8) -0.0077(8)
    Cl1B 0.0757(5) 0.0929(5) 0.0356(3) -0.0065(4) -0.0114(3) 0.0010(3)
    N1B 0.0349(8) 0.0443(10) 0.0331(8) 0.0013(7) 0.0007(7) -0.0125(7)
    N2B 0.0505(11) 0.0758(15) 0.0366(10) 0.0078(10) -0.0084(8) -0.0080(10)
    C8B 0.0354(10) 0.0415(11) 0.0357(10) -0.0041(8) -0.0011(8) -0.0070(8)
    C9B 0.0405(11) 0.0451(12) 0.0480(12) 0.0086(9) -0.0007(9) -0.0113(10)
    C10B 0.0476(12) 0.0508(13) 0.0379(11) -0.0012(10) 0.0055(9) -0.0166(9)
    C11B 0.0465(11) 0.0437(11) 0.0315(10) -0.0092(9) -0.0047(8) -0.0040(8)
    C12B 0.0377(10) 0.0396(11) 0.0421(11) -0.0010(8) -0.0048(8) -0.0052(9)
_geom_special_details
;
 All esds (except the esd in the dihedral angle between two l.s. planes)
 are estimated using the full covariance matrix.  The cell esds are taken
 into account individually in the estimation of esds in distances, angles
 and torsion angles; correlations between esds in cell parameters are only
 used when they are defined by crystal symmetry.  An approximate (isotropic)
 treatment of cell esds is used for estimating esds involving l.s. planes.
;
loop_
    _geom_bond_atom_site_label_1
    _geom_bond_atom_site_label_2
    _geom_bond_site_symmetry_2
    _geom_bond_distance
    _geom_bond_publ_flag
    S1A O4A . 1.386(18) ?
    S1A O5X . 1.407(10) ?
    S1A O6A . 1.411(13) ?
    S1A O6X . 1.463(12) ?
    S1A O4X . 1.481(16) ?
    S1A O5A . 1.527(17) ?
    S1A C2A . 1.7586(19) ?
    O1A C5A . 1.348(2) ?
    O1A H1OA . 0.84(3) ?
    O2A C7A . 1.222(2) ?
    O3A C7A . 1.314(2) ?
    O3A H2OA . 0.83(4) ?
    C1A C2A . 1.378(3) ?
    C1A C6A . 1.396(2) ?
    C1A H1AA . 0.93 ?
    C2A C3A . 1.394(3) ?
    C3A C4A . 1.378(3) ?
    C3A H3AA . 0.93 ?
    C4A C5A . 1.392(3) ?
    C4A H4AA . 0.93 ?
    C5A C6A . 1.403(2) ?
    C6A C7A . 1.472(3) ?
    Cl1A C11A . 1.725(2) ?
    N1A C8A . 1.352(3) ?
    N1A C12A . 1.354(3) ?
    N1A H1NA . 0.85(3) ?
    N2A C8A . 1.313(3) ?
    N2A H2AA . 0.86 ?
    N2A H2AB . 0.86 ?
    C8A C9A . 1.421(3) ?
    C9A C10A . 1.352(4) ?
    C9A H9AA . 0.93 ?
    C10A C11A . 1.406(3) ?
    C10A H10A . 0.93 ?
    C11A C12A . 1.350(3) ?
    C12A H12A . 0.93 ?
    S1B O4B . 1.400(15) ?
    S1B O5Y . 1.418(14) ?
    S1B O6B . 1.436(11) ?
    S1B O6Y . 1.462(12) ?
    S1B O4Y . 1.481(13) ?
    S1B O5B . 1.502(17) ?
    S1B C2B . 1.7605(18) ?
    O1B C5B . 1.347(2) ?
    O1B H1OB . 0.84(3) ?
    O2B C7B . 1.217(3) ?
    O3B C7B . 1.312(2) ?
    O3B H2OB . 0.82(3) ?
    C1B C2B . 1.375(3) ?
    C1B C6B . 1.394(2) ?
    C1B H1BA . 0.93 ?
    C2B C3B . 1.397(3) ?
    C3B C4B . 1.378(3) ?
    C3B H3BA . 0.93 ?
    C4B C5B . 1.395(3) ?
    C4B H4BA . 0.93 ?
    C5B C6B . 1.405(2) ?
    C6B C7B . 1.475(3) ?
    Cl1B C11B . 1.725(2) ?
    N1B C8B . 1.344(3) ?
    N1B C12B . 1.353(3) ?
    N1B H1NB . 0.88(3) ?
    N2B C8B . 1.312(3) ?
    N2B H2BA . 0.86 ?
    N2B H2BB . 0.86 ?
    C8B C9B . 1.417(3) ?
    C9B C10B . 1.355(3) ?
    C9B H9BA . 0.93 ?
    C10B C11B . 1.404(3) ?
    C10B H10B . 0.93 ?
    C11B C12B . 1.347(3) ?
    C12B H12B . 0.93 ?
loop_
    _geom_angle_atom_site_label_1
    _geom_angle_atom_site_label_2
    _geom_angle_atom_site_label_3
    _geom_angle_site_symmetry_1
    _geom_angle_site_symmetry_3
    _geom_angle
    _geom_angle_publ_flag
    O4A S1A O5X . . 118.5(11) ?
    O4A S1A O6A . . 116.7(12) ?
    O5X S1A O6A . . 96.8(11) ?
    O4A S1A O6X . . 102.2(12) ?
    O5X S1A O6X . . 111.5(7) ?
    O5X S1A O4X . . 112.8(8) ?
    O6A S1A O4X . . 123.8(12) ?
    O6X S1A O4X . . 109.6(9) ?
    O4A S1A O5A . . 111.0(11) ?
    O6A S1A O5A . . 110.2(8) ?
    O6X S1A O5A . . 124.9(10) ?
    O4X S1A O5A . . 104.3(10) ?
    O4A S1A C2A . . 108.6(9) ?
    O5X S1A C2A . . 108.6(5) ?
    O6A S1A C2A . . 106.6(6) ?
    O6X S1A C2A . . 106.7(6) ?
    O4X S1A C2A . . 107.3(8) ?
    O5A S1A C2A . . 102.7(7) ?
    C5A O1A H1OA . . 110(2) ?
    C7A O3A H2OA . . 111(2) ?
    C2A C1A C6A . . 120.28(17) ?
    C2A C1A H1AA . . 119.9 ?
    C6A C1A H1AA . . 119.9 ?
    C1A C2A C3A . . 119.85(18) ?
    C1A C2A S1A . . 119.28(15) ?
    C3A C2A S1A . . 120.82(15) ?
    C4A C3A C2A . . 120.5(2) ?
    C4A C3A H3AA . . 119.7 ?
    C2A C3A H3AA . . 119.7 ?
    C3A C4A C5A . . 120.18(19) ?
    C3A C4A H4AA . . 119.9 ?
    C5A C4A H4AA . . 119.9 ?
    O1A C5A C4A . . 117.78(18) ?
    O1A C5A C6A . . 122.72(18) ?
    C4A C5A C6A . . 119.49(18) ?
    C1A C6A C5A . . 119.67(17) ?
    C1A C6A C7A . . 120.87(16) ?
    C5A C6A C7A . . 119.46(16) ?
    O2A C7A O3A . . 122.55(18) ?
    O2A C7A C6A . . 122.24(18) ?
    O3A C7A C6A . . 115.18(17) ?
    C8A N1A C12A . . 123.3(2) ?
    C8A N1A H1NA . . 119(2) ?
    C12A N1A H1NA . . 117(2) ?
    C8A N2A H2AA . . 120.0 ?
    C8A N2A H2AB . . 120.0 ?
    H2AA N2A H2AB . . 120.0 ?
    N2A C8A N1A . . 119.6(2) ?
    N2A C8A C9A . . 123.5(2) ?
    N1A C8A C9A . . 116.9(2) ?
    C10A C9A C8A . . 120.5(2) ?
    C10A C9A H9AA . . 119.8 ?
    C8A C9A H9AA . . 119.8 ?
    C9A C10A C11A . . 119.9(2) ?
    C9A C10A H10A . . 120.1 ?
    C11A C10A H10A . . 120.1 ?
    C12A C11A C10A . . 119.4(2) ?
    C12A C11A Cl1A . . 119.39(19) ?
    C10A C11A Cl1A . . 121.21(18) ?
    C11A C12A N1A . . 120.1(2) ?
    C11A C12A H12A . . 120.0 ?
    N1A C12A H12A . . 120.0 ?
    O4B S1B O5Y . . 111.5(9) ?
    O4B S1B O6B . . 120.8(18) ?
    O5Y S1B O6B . . 105.3(9) ?
    O4B S1B O6Y . . 110.8(18) ?
    O5Y S1B O6Y . . 111.5(7) ?
    O5Y S1B O4Y . . 113.8(7) ?
    O6B S1B O4Y . . 115.0(14) ?
    O6Y S1B O4Y . . 105.0(13) ?
    O4B S1B O5B . . 109.7(10) ?
    O6B S1B O5B . . 111.7(7) ?
    O6Y S1B O5B . . 118.3(9) ?
    O4Y S1B O5B . . 112.6(8) ?
    O4B S1B C2B . . 105.3(8) ?
    O5Y S1B C2B . . 109.0(8) ?
    O6B S1B C2B . . 104.2(7) ?
    O6Y S1B C2B . . 108.4(7) ?
    O4Y S1B C2B . . 109.0(5) ?
    O5B S1B C2B . . 103.3(9) ?
    C5B O1B H1OB . . 104.2(19) ?
    C7B O3B H2OB . . 108(2) ?
    C2B C1B C6B . . 120.67(16) ?
    C2B C1B H1BA . . 119.7 ?
    C6B C1B H1BA . . 119.7 ?
    C1B C2B C3B . . 119.86(17) ?
    C1B C2B S1B . . 119.63(14) ?
    C3B C2B S1B . . 120.51(15) ?
    C4B C3B C2B . . 120.22(18) ?
    C4B C3B H3BA . . 119.9 ?
    C2B C3B H3BA . . 119.9 ?
    C3B C4B C5B . . 120.35(17) ?
    C3B C4B H4BA . . 119.8 ?
    C5B C4B H4BA . . 119.8 ?
    O1B C5B C4B . . 117.54(17) ?
    O1B C5B C6B . . 123.07(17) ?
    C4B C5B C6B . . 119.39(17) ?
    C1B C6B C5B . . 119.41(17) ?
    C1B C6B C7B . . 121.17(16) ?
    C5B C6B C7B . . 119.41(17) ?
    O2B C7B O3B . . 123.09(19) ?
    O2B C7B C6B . . 122.51(18) ?
    O3B C7B C6B . . 114.34(18) ?
    C8B N1B C12B . . 123.56(19) ?
    C8B N1B H1NB . . 118.3(19) ?
    C12B N1B H1NB . . 118.1(19) ?
    C8B N2B H2BA . . 120.0 ?
    C8B N2B H2BB . . 120.0 ?
    H2BA N2B H2BB . . 120.0 ?
    N2B C8B N1B . . 119.5(2) ?
    N2B C8B C9B . . 123.7(2) ?
    N1B C8B C9B . . 116.86(19) ?
    C10B C9B C8B . . 120.7(2) ?
    C10B C9B H9BA . . 119.7 ?
    C8B C9B H9BA . . 119.7 ?
    C9B C10B C11B . . 119.4(2) ?
    C9B C10B H10B . . 120.3 ?
    C11B C10B H10B . . 120.3 ?
    C12B C11B C10B . . 119.6(2) ?
    C12B C11B Cl1B . . 119.53(18) ?
    C10B C11B Cl1B . . 120.81(17) ?
    C11B C12B N1B . . 119.9(2) ?
    C11B C12B H12B . . 120.1 ?
    N1B C12B H12B . . 120.1 ?
loop_
    _geom_torsion_atom_site_label_1
    _geom_torsion_atom_site_label_2
    _geom_torsion_atom_site_label_3
    _geom_torsion_atom_site_label_4
    _geom_torsion_site_symmetry_1
    _geom_torsion_site_symmetry_2
    _geom_torsion_site_symmetry_3
    _geom_torsion_site_symmetry_4
    _geom_torsion
    _geom_torsion_publ_flag
    C6A C1A C2A C3A . . . . -0.7(3) ?
    C6A C1A C2A S1A . . . . 176.84(15) ?
    O4A S1A C2A C1A . . . . 145.7(11) ?
    O5X S1A C2A C1A . . . . -84.1(4) ?
    O6A S1A C2A C1A . . . . 19.2(13) ?
    O6X S1A C2A C1A . . . . 36.2(8) ?
    O4X S1A C2A C1A . . . . 153.7(9) ?
    O5A S1A C2A C1A . . . . -96.7(12) ?
    O4A S1A C2A C3A . . . . -36.8(11) ?
    O5X S1A C2A C3A . . . . 93.4(4) ?
    O6A S1A C2A C3A . . . . -163.3(13) ?
    O6X S1A C2A C3A . . . . -146.3(8) ?
    O4X S1A C2A C3A . . . . -28.8(9) ?
    O5A S1A C2A C3A . . . . 80.8(12) ?
    C1A C2A C3A C4A . . . . -0.1(4) ?
    S1A C2A C3A C4A . . . . -177.6(2) ?
    C2A C3A C4A C5A . . . . 0.2(4) ?
    C3A C4A C5A O1A . . . . -179.9(2) ?
    C3A C4A C5A C6A . . . . 0.4(4) ?
    C2A C1A C6A C5A . . . . 1.3(3) ?
    C2A C1A C6A C7A . . . . -177.93(18) ?
    O1A C5A C6A C1A . . . . 179.19(19) ?
    C4A C5A C6A C1A . . . . -1.2(3) ?
    O1A C5A C6A C7A . . . . -1.6(3) ?
    C4A C5A C6A C7A . . . . 178.1(2) ?
    C1A C6A C7A O2A . . . . -179.1(2) ?
    C5A C6A C7A O2A . . . . 1.7(3) ?
    C1A C6A C7A O3A . . . . 3.1(3) ?
    C5A C6A C7A O3A . . . . -176.13(18) ?
    C12A N1A C8A N2A . . . . -180.0(2) ?
    C12A N1A C8A C9A . . . . 0.6(3) ?
    N2A C8A C9A C10A . . . . 179.8(2) ?
    N1A C8A C9A C10A . . . . -0.8(3) ?
    C8A C9A C10A C11A . . . . 0.8(4) ?
    C9A C10A C11A C12A . . . . -0.6(3) ?
    C9A C10A C11A Cl1A . . . . 179.90(19) ?
    C10A C11A C12A N1A . . . . 0.3(3) ?
    Cl1A C11A C12A N1A . . . . 179.87(17) ?
    C8A N1A C12A C11A . . . . -0.4(4) ?
    C6B C1B C2B C3B . . . . -0.7(3) ?
    C6B C1B C2B S1B . . . . -179.98(14) ?
    O4B S1B C2B C1B . . . . -146.3(9) ?
    O5Y S1B C2B C1B . . . . 93.8(6) ?
    O6B S1B C2B C1B . . . . -18.2(11) ?
    O6Y S1B C2B C1B . . . . -27.7(10) ?
    O4Y S1B C2B C1B . . . . -141.4(5) ?
    O5B S1B C2B C1B . . . . 98.6(7) ?
    O4B S1B C2B C3B . . . . 34.4(9) ?
    O5Y S1B C2B C3B . . . . -85.4(6) ?
    O6B S1B C2B C3B . . . . 162.5(11) ?
    O6Y S1B C2B C3B . . . . 153.1(10) ?
    O4Y S1B C2B C3B . . . . 39.3(5) ?
    O5B S1B C2B C3B . . . . -80.6(8) ?
    C1B C2B C3B C4B . . . . 1.3(3) ?
    S1B C2B C3B C4B . . . . -179.42(17) ?
    C2B C3B C4B C5B . . . . 0.6(3) ?
    C3B C4B C5B O1B . . . . 177.2(2) ?
    C3B C4B C5B C6B . . . . -3.1(3) ?
    C2B C1B C6B C5B . . . . -1.8(3) ?
    C2B C1B C6B C7B . . . . 177.69(18) ?
    O1B C5B C6B C1B . . . . -176.61(18) ?
    C4B C5B C6B C1B . . . . 3.7(3) ?
    O1B C5B C6B C7B . . . . 3.9(3) ?
    C4B C5B C6B C7B . . . . -175.82(19) ?
    C1B C6B C7B O2B . . . . 175.9(2) ?
    C5B C6B C7B O2B . . . . -4.7(3) ?
    C1B C6B C7B O3B . . . . -6.8(3) ?
    C5B C6B C7B O3B . . . . 172.69(18) ?
    C12B N1B C8B N2B . . . . -179.7(2) ?
    C12B N1B C8B C9B . . . . 0.5(3) ?
    N2B C8B C9B C10B . . . . 179.4(2) ?
    N1B C8B C9B C10B . . . . -0.8(3) ?
    C8B C9B C10B C11B . . . . 0.7(4) ?
    C9B C10B C11B C12B . . . . -0.1(3) ?
    C9B C10B C11B Cl1B . . . . -178.64(18) ?
    C10B C11B C12B N1B . . . . -0.3(3) ?
    Cl1B C11B C12B N1B . . . . 178.26(16) ?
    C8B N1B C12B C11B . . . . 0.1(3) ?
loop_
    _geom_hbond_atom_site_label_D
    _geom_hbond_atom_site_label_H
    _geom_hbond_atom_site_label_A
    _geom_hbond_site_symmetry_A
    _geom_hbond_distance_DH
    _geom_hbond_distance_HA
    _geom_hbond_distance_DA
    _geom_hbond_angle_DHA
    _geom_hbond_publ_flag
    N2A H2AA O6X 2_675 0.86 2.08 2.900(15) 159 yes
    N2A H2AB O5X 1_655 0.86 2.26 3.115(9) 171 yes
    N2B H2BA O6B . 0.86 2.34 3.114(19) 150 yes
    N2B H2BA O6Y . 0.86 2.20 2.985(17) 152 yes
    N2B H2BB O5B 2_666 0.86 2.30 3.146(17) 168 yes
    N2B H2BB O5Y 2_666 0.86 2.18 3.013(15) 164 yes
    O3A H2OA O5B 2_666 0.83(3) 1.83(4) 2.657(16) 180(5) yes
    O3A H2OA O5Y 2_666 0.83(3) 1.84(4) 2.663(16) 173(3) yes
    O3B H2OB O5X 2_665 0.82(3) 1.90(3) 2.698(10) 166(3) yes
    O1B H1OB O2B . 0.83(3) 1.84(3) 2.604(2) 152(3) yes
    O1A H1OA O2A . 0.84(3) 1.85(3) 2.584(2) 145(3) yes
    O1A H1OA O6B . 0.84(3) 2.51(4) 3.086(16) 127(3) yes
    O1A H1OA O6Y . 0.84(3) 2.58(4) 3.163(18) 128(3) yes
    N1B H1NB O4B . 0.88(3) 2.23(4) 2.999(19) 146(3) yes
    N1B H1NB O4Y . 0.88(3) 2.09(3) 2.865(13) 148(3) yes
    N1A H1NA O4X 2_675 0.86(3) 2.08(4) 2.87(2) 153(3) yes
    C1A H1AA O1B 1_465 0.93 2.60 3.422(3) 148 yes
