# Supplementary material for: 2-Amino-5-chloro­pyridinium 3-carb­oxy-4-hy­droxy­benzene­sulfonate
Source: Acta Crystallogr Sect E Struct Rep Online. 2010 Aug 18;66(Pt 9):o2323–4. doi: 10.1107/S1600536810032290 (PMC3008044; doi:10.1107/S1600536810032290)
Supplement: Supplementary file 2 [file e-66-o2323-Isup2.hkl]

# 
# h,k,l, Fc-squared, Fo-squared, sigma(Fo-squared) and status flag 
# 
data_I
_shelx_title ' h84m in P-1 (R.T.)' 
_shelx_refln_list_code          4 
_shelx_F_calc_maximum      285.30 
_exptl_crystal_F_000       712.00 
_reflns_d_resolution_high  0.7079 
 
loop_ 
 _symmetry_equiv_pos_as_xyz 
 'x, y, z' 
 '-x, -y, -z' 
 
_cell_length_a     7.9455 
_cell_length_b    10.9173 
_cell_length_c    16.3535 
_cell_angle_alpha  85.223 
_cell_angle_beta   83.327 
_cell_angle_gamma  85.842 
 
_shelx_F_squared_multiplier     1.000 
 
loop_ 
 _refln_index_h 
 _refln_index_k 
 _refln_index_l 
 _refln_F_squared_calc 
 _refln_F_squared_meas 
 _refln_F_squared_sigma 
 _refln_observed_status 
   1   0   0       19.56       16.90      0.67 o 
   2   0   0     4563.61     4563.14     70.39 o 
   3   0   0        6.95        4.62      0.52 o 
   4   0   0      562.88      574.23      8.48 o 
   5   0   0       92.39       86.96      1.99 o 
   6   0   0      978.89     1025.31     14.09 o 
   7   0   0       23.10       23.37      1.59 o 
   8   0   0       10.38       18.84      3.64 o 
   9   0   0        0.97       -0.15      4.05 o 
  10   0   0      121.28      126.29      6.06 o 
  11   0   0        1.02       -1.15      2.44 o 
 -11   1   0       18.31       18.29      5.44 o 
 -10   1   0        6.80        4.90      3.09 o 
  -9   1   0      136.87       89.90     17.21 o 
  -8   1   0        0.77        1.44      2.37 o 
  -7   1   0      167.92      173.07      4.41 o 
  -6   1   0        2.83       -0.12      0.75 o 
  -5   1   0      545.97      592.46      8.55 o 
  -4   1   0      270.09      279.05      4.67 o 
  -3   1   0     4864.92     5067.57     79.47 o 
  -2   1   0       79.52       81.69      2.70 o 
  -1   1   0        1.78        4.51      0.36 o 
   0   1   0        0.06       -0.13      0.13 o 
   1   1   0     1626.63     1617.62     19.99 o 
   2   1   0      443.52      432.42      6.66 o 
   3   1   0     1874.64     1752.97     22.73 o 
   4   1   0      288.45      284.19      4.38 o 
   5   1   0     1525.30     1443.56     20.25 o 
   6   1   0        2.47        3.45      0.83 o 
   7   1   0      132.86      111.49      3.47 o 
   8   1   0       42.86       44.13      7.11 o 
   9   1   0       94.84       96.95      6.22 o 
  10   1   0        0.35       -2.19      2.19 o 
  11   1   0        5.33        1.23      2.53 o 
 -10   2   0       17.41       18.48      6.28 o 
  -9   2   0        4.04        2.76      3.22 o 
  -8   2   0       29.02       30.61      2.93 o 
  -7   2   0       28.00       28.77      2.27 o 
  -6   2   0      200.28      205.20      4.09 o 
  -5   2   0        9.27        9.23      1.07 o 
  -4   2   0      288.09      297.94      5.74 o 
  -3   2   0        2.79        4.18      0.89 o 
  -2   2   0      406.50      425.23      7.46 o 
  -1   2   0       27.39       12.46      1.49 o 
   0   2   0      260.38      352.77      5.88 o 
   1   2   0        3.18        3.77      0.35 o 
   2   2   0    81395.70    67975.71    873.78 o 
   3   2   0      231.42      215.84      3.18 o 
   4   2   0        0.80       -0.13      0.41 o 
   5   2   0      482.29      489.82      7.19 o 
   6   2   0       50.86       69.45      2.09 o 
   7   2   0       69.50       78.35      2.85 o 
   8   2   0      239.06      245.69      8.11 o 
   9   2   0        0.20       -0.01      2.50 o 
  10   2   0       16.98       15.51      2.85 o 
  11   2   0        3.52        2.80      2.81 o 
 -10   3   0       14.90       15.75      3.63 o 
  -9   3   0       16.15       12.90      3.26 o 
  -8   3   0       24.50       26.84      2.94 o 
  -7   3   0      524.00      492.60     11.15 o 
  -6   3   0       14.62       13.72      1.63 o 
  -5   3   0      643.26      721.28     13.28 o 
  -4   3   0       19.14       22.15      1.38 o 
  -3   3   0     1421.06     1640.68     24.72 o 
  -2   3   0        0.38        0.03      0.43 o 
  -1   3   0     5107.04     5409.75     85.71 o 
   0   3   0       37.35       43.39      1.34 o 
   1   3   0    68423.90    62035.05    804.10 o 
   2   3   0      193.08      193.18      3.27 o 
   3   3   0       85.71       74.89      1.76 o 
   4   3   0      270.27      302.14      4.46 o 
   5   3   0       37.91       38.52      2.29 o 
   6   3   0       15.19       15.86      2.00 o 
   7   3   0        5.04        4.31      1.55 o 
   8   3   0       13.83       18.43      2.55 o 
   9   3   0       75.30       68.34      7.10 o 
  10   3   0        4.32        1.16      2.21 o 
  11   3   0        0.01       -2.84      2.84 o 
 -10   4   0       51.79       49.13      6.25 o 
  -9   4   0        0.01        1.93      2.72 o 
  -8   4   0       67.63       75.29      4.59 o 
  -7   4   0       12.05       12.83      2.05 o 
  -6   4   0      525.71      549.72     11.67 o 
  -5   4   0        0.10       -0.92      0.92 o 
  -4   4   0      399.05      448.73      9.49 o 
  -3   4   0       34.04       41.18      1.66 o 
  -2   4   0    13443.24    14340.18    230.12 o 
  -1   4   0       50.31       49.07      1.52 o 
   0   4   0     1342.09     1344.27     20.22 o 
   1   4   0       58.63       69.07      1.49 o 
   2   4   0       55.89       52.98      1.33 o 
   3   4   0      347.96      325.01      4.48 o 
   4   4   0      440.93      498.93      6.91 o 
   5   4   0      236.52      240.06      4.22 o 
   6   4   0       16.48       14.80      1.33 o 
   7   4   0       71.98       75.32      3.73 o 
   8   4   0        1.44        1.69      1.80 o 
   9   4   0        0.23       -1.86      1.86 o 
  10   4   0        7.08        7.05      4.41 o 
 -10   5   0        2.92        1.58      2.86 o 
  -9   5   0      122.31      129.30      8.32 o 
  -8   5   0        1.60        2.30      1.70 o 
  -7   5   0      271.73      269.50     15.82 o 
  -6   5   0        1.01        0.04      1.18 o 
  -5   5   0       66.30       66.32      2.87 o 
  -4   5   0       10.33       11.42      1.20 o 
  -3   5   0     1776.20     1841.08     31.35 o 
  -2   5   0       40.50       50.52      1.77 o 
  -1   5   0     2473.24     2644.53     39.36 o 
   0   5   0       74.01       72.07      1.95 o 
   1   5   0     2158.20     2017.15     28.19 o 
   2   5   0       25.95       31.54      1.46 o 
   3   5   0    20884.18    20753.01    254.30 o 
   4   5   0        5.47        4.48      0.91 o 
   5   5   0      110.85      124.61      2.70 o 
   6   5   0       45.22       39.58      2.10 o 
   7   5   0      219.25      231.76      7.46 o 
   8   5   0        0.83        0.46      1.88 o 
   9   5   0       21.69       19.25      3.39 o 
  10   5   0        0.01        0.63      4.59 o 
  -9   6   0        9.60       12.25      4.87 o 
  -8   6   0      204.06      202.83      7.53 o 
  -7   6   0        0.43        1.48      2.33 o 
  -6   6   0       88.60       82.85      4.37 o 
  -5   6   0        0.00       -1.06      1.06 o 
  -4   6   0      434.35      414.66      8.10 o 
  -3   6   0        1.32        0.70      0.78 o 
  -2   6   0       77.60       63.09      2.27 o 
  -1   6   0       89.76       91.45      2.53 o 
   0   6   0      690.49      643.17     10.42 o 
   1   6   0       36.12       41.14      1.46 o 
   2   6   0     1938.12     2128.25     29.89 o 
   3   6   0       97.70      113.54      4.62 o 
   4   6   0        0.78        2.61      0.85 o 
   5   6   0      364.67      405.97      6.85 o 
   6   6   0      170.40      177.63      6.95 o 
   7   6   0       11.78       13.74      2.18 o 
   8   6   0        0.31       -0.54      2.72 o 
   9   6   0        0.03       -0.43      5.67 o 
  10   6   0        0.00        0.71      2.93 o 
  -9   7   0        5.95        7.38      3.14 o 
  -8   7   0        6.85        3.98      2.77 o 
  -7   7   0        5.59        3.62      2.11 o 
  -6   7   0        1.78       -0.78      1.60 o 
  -5   7   0       64.52       67.00      3.31 o 
  -4   7   0        9.30        8.75      1.60 o 
  -3   7   0     1494.32     1566.39     29.09 o 
  -2   7   0       12.70       16.56      1.35 o 
  -1   7   0      841.62      928.41     17.08 o 
   0   7   0       98.93      102.10      2.89 o 
   1   7   0       17.56       18.15      1.18 o 
   2   7   0       56.60       61.32      2.00 o 
   3   7   0       25.32       27.88      1.41 o 
   4   7   0       17.78       16.44      1.19 o 
   5   7   0     1698.28     1728.14     26.58 o 
   6   7   0       75.84       87.32     11.23 o 
   7   7   0        6.01        5.93      2.44 o 
   8   7   0       40.23       39.60      4.25 o 
   9   7   0       58.37       63.82      8.05 o 
  10   7   0        0.37        2.11      3.02 o 
  -9   8   0        1.34        1.10      2.83 o 
  -8   8   0       29.29       39.92      4.68 o 
  -7   8   0        6.48        5.15      2.80 o 
  -6   8   0       90.06       33.43      4.64 o 
  -5   8   0        0.23       -1.44      1.44 o 
  -4   8   0     1150.90     1138.78     23.37 o 
  -3   8   0        4.37        6.18      1.38 o 
  -2   8   0      269.83      309.75      7.14 o 
  -1   8   0        3.20        1.97      1.15 o 
   0   8   0        5.42        4.67      0.97 o 
   1   8   0        1.93        1.38      0.82 o 
   2   8   0      190.05      187.07      4.42 o 
   3   8   0        8.25       14.36      1.22 o 
   4   8   0     1863.88     1852.99     30.98 o 
   5   8   0       14.92       15.86      2.57 o 
   6   8   0      103.51       97.40      8.41 o 
   7   8   0       29.07       35.62      4.20 o 
   8   8   0       30.50       38.94      6.60 o 
   9   8   0        0.05       -0.05      2.41 o 
  -8   9   0        0.16       -0.46      2.67 o 
  -7   9   0       38.40       43.81      4.56 o 
  -6   9   0        0.36       -1.54      2.25 o 
  -5   9   0       34.34       40.67      4.00 o 
  -4   9   0        0.01       -1.30      1.37 o 
  -3   9   0       73.73       80.79      3.44 o 
  -2   9   0        3.02        2.17      1.17 o 
  -1   9   0      920.90      935.01     25.67 o 
   0   9   0        7.77        5.03      2.38 o 
   1   9   0      575.64      579.13     11.71 o 
   2   9   0       15.63       17.65      1.80 o 
   3   9   0        0.74        2.32      1.17 o 
   4   9   0       27.76       27.95      2.65 o 
   5   9   0       64.35       58.61      4.42 o 
   6   9   0       63.92       74.17      4.93 o 
   7   9   0       25.86       27.64      3.70 o 
   8   9   0        8.70        9.61      3.58 o 
   9   9   0        6.35        6.29      3.11 o 
  -7  10   0        0.22       -0.53      3.77 o 
  -6  10   0       38.36       51.79      8.94 o 
  -5  10   0        0.44        0.63      2.70 o 
  -4  10   0        2.24        4.53      2.16 o 
  -3  10   0        3.77        3.08      1.73 o 
  -2  10   0      320.18      306.79      9.21 o 
  -1  10   0        2.18        3.31      1.73 o 
   0  10   0       50.53       66.49      2.94 o 
   1  10   0       61.13       71.80      3.55 o 
   2  10   0       28.57       26.43      2.54 o 
   3  10   0       22.60       26.14      2.80 o 
   4  10   0      129.72      143.22      6.74 o 
   5  10   0        0.04        4.03      2.10 o 
   6  10   0      457.29      434.48     14.83 o 
   7  10   0        4.98        5.12      3.03 o 
   8  10   0       61.60       54.36      5.16 o 
  -7  11   0        2.76        1.07      2.63 o 
  -6  11   0        1.53        2.01      2.63 o 
  -5  11   0      168.69      174.78      8.13 o 
  -4  11   0        4.76        8.11      2.51 o 
  -3  11   0        4.81        3.11      2.16 o 
  -2  11   0        1.67        3.25      2.11 o 
  -1  11   0        4.08        6.24      1.86 o 
   0  11   0       10.28       13.29      2.75 o 
   1  11   0      141.14      137.34      6.66 o 
   2  11   0        9.09        8.92      2.53 o 
   3  11   0       77.82       84.56      5.31 o 
   4  11   0        0.87       -0.71      2.17 o 
   5  11   0       37.42       23.76      3.39 o 
   6  11   0       23.29       25.37      3.62 o 
   7  11   0       14.85       19.17      3.66 o 
   8  11   0       16.23        4.65      3.56 o 
  -6  12   0        4.21        4.95      2.68 o 
  -5  12   0        0.36        1.94      2.62 o 
  -4  12   0        3.60        4.28      2.64 o 
  -3  12   0        0.01       -2.09      2.09 o 
  -2  12   0       10.00        5.76      7.80 o 
  -1  12   0        0.31        0.66      1.72 o 
   0  12   0       20.18       20.68      6.17 o 
   1  12   0        1.69        3.47      2.42 o 
   2  12   0        1.30        2.30      2.65 o 
   3  12   0       16.17       21.59      4.53 o 
   4  12   0        0.34        5.87      2.43 o 
   5  12   0        0.12        1.32      2.42 o 
   6  12   0        9.84       15.75      3.48 o 
   7  12   0        5.02        3.04      2.82 o 
  -5  13   0       22.86       20.99      3.66 o 
  -4  13   0        0.46       -0.16      4.15 o 
  -3  13   0       59.95       67.50      4.24 o 
  -2  13   0        2.10       -0.81      2.85 o 
  -1  13   0       24.74       17.65      3.24 o 
   0  13   0        5.50        3.14      5.18 o 
   1  13   0        0.65        0.46      2.10 o 
   2  13   0        2.07        0.61      2.25 o 
   3  13   0        0.34        1.35      3.22 o 
   4  13   0        0.21       -2.44      3.98 o 
   5  13   0        1.33        5.29      3.91 o 
   6  13   0        0.52        5.17      3.11 o 
  -3  14   0        0.70       -1.17      5.34 o 
  -2  14   0       22.80       27.43      3.89 o 
  -1  14   0        0.65        5.44      2.89 o 
   0  14   0       14.67       19.69      3.56 o 
   1  14   0        2.03        4.14      2.68 o 
   2  14   0        3.63        3.81      2.78 o 
   3  14   0        0.34       -3.08      3.08 o 
   4  14   0        2.39       -1.07      2.91 o 
   5  14   0        0.36        3.78      3.11 o 
  -1  15   0        1.79        5.65      3.95 o 
   0  15   0        0.13       -1.10      2.71 o 
   1  15   0       40.39       45.00      4.76 o 
   2  15   0        1.59       -2.86      2.86 o 
   3  15   0        0.20        7.07      5.04 o 
  -2 -15   1       21.87       23.60      5.46 o 
  -1 -15   1       16.75       13.41      3.39 o 
   0 -15   1       11.52       14.41      5.05 o 
   1 -15   1        3.98        8.55      2.99 o 
  -5 -14   1        0.13        2.97      3.00 o 
  -4 -14   1        1.21        1.88      4.22 o 
  -3 -14   1        0.22       -2.11      2.54 o 
  -2 -14   1        1.78        1.55      2.82 o 
  -1 -14   1       12.04       16.08      3.48 o 
   0 -14   1        0.08        0.06      2.58 o 
   1 -14   1       23.89       23.44      4.38 o 
   2 -14   1        9.10       10.94      3.14 o 
   3 -14   1       15.95       15.12      3.28 o 
  -6 -13   1        3.07       10.73      3.20 o 
  -5 -13   1        0.08        1.88      2.50 o 
  -4 -13   1        3.64        2.94      2.79 o 
  -3 -13   1        3.37        3.39      2.73 o 
  -2 -13   1        1.78       -0.53      3.31 o 
  -1 -13   1        0.14        4.37      2.92 o 
   0 -13   1      128.73      153.93      7.43 o 
   1 -13   1       27.75       22.03      3.41 o 
   2 -13   1       14.44       16.21      3.63 o 
   3 -13   1        4.12        4.23      2.83 o 
   4 -13   1       27.97       34.30      4.13 o 
   5 -13   1        7.43        7.44      2.84 o 
  -7 -12   1        7.41        5.79      6.26 o 
  -6 -12   1        6.75       10.06      3.03 o 
  -5 -12   1       13.82       14.66      3.21 o 
  -4 -12   1        0.36        0.91      2.50 o 
  -3 -12   1        9.88        7.46      2.76 o 
  -2 -12   1        7.10        9.27      3.19 o 
  -1 -12   1        5.16        4.23      2.58 o 
   0 -12   1       23.54       26.50      3.50 o 
   1 -12   1       59.95       57.86     11.80 o 
   2 -12   1        0.98        0.94      2.52 o 
   3 -12   1       37.00       40.77      3.21 o 
   4 -12   1       47.61       48.86      4.39 o 
   5 -12   1        0.41       -0.17      2.40 o 
   6 -12   1        2.30       -0.19      2.51 o 
  -8 -11   1        0.02        3.34      3.25 o 
  -7 -11   1        0.43        5.90      5.74 o 
  -6 -11   1       30.16       41.55      4.23 o 
  -5 -11   1        6.81        3.05      1.94 o 
  -4 -11   1        9.89        6.66      2.50 o 
  -3 -11   1        0.77        1.34      2.07 o 
  -2 -11   1       55.43       53.51      5.65 o 
  -1 -11   1       11.55        3.99      2.54 o 
   0 -11   1      247.54      266.90     10.75 o 
   1 -11   1        0.98        3.82      1.76 o 
   2 -11   1       28.58       34.44      2.58 o 
   3 -11   1        0.01       -0.67      2.00 o 
   4 -11   1      165.44      171.47      7.81 o 
   5 -11   1        4.11        8.04      3.07 o 
   6 -11   1        0.73        0.41      2.40 o 
   7 -11   1        0.59       -0.04      2.53 o 
  -8 -10   1        4.41        7.64      3.44 o 
  -7 -10   1       23.50       30.96      5.13 o 
  -6 -10   1       35.57       35.51      3.97 o 
  -5 -10   1        0.00       -0.79      2.15 o 
  -4 -10   1       18.57       15.93      2.89 o 
  -3 -10   1       49.52       45.50      2.94 o 
  -2 -10   1        8.76        8.44      1.69 o 
  -1 -10   1      220.16      251.21     12.99 o 
   0 -10   1        1.93        1.69      1.30 o 
   1 -10   1      161.05      176.49     10.84 o 
   2 -10   1       73.22       77.14      4.12 o 
   3 -10   1      106.58      113.98      5.00 o 
   4 -10   1       16.06       15.22      2.41 o 
   5 -10   1        1.02       -1.15      2.41 o 
   6 -10   1       89.20      103.26      6.18 o 
   7 -10   1        1.80        2.57      2.51 o 
  -9  -9   1        5.08        1.91      3.20 o 
  -8  -9   1        0.10       -1.05      3.06 o 
  -7  -9   1       83.52       95.07      6.01 o 
  -6  -9   1       77.56       87.67      6.33 o 
  -5  -9   1        0.08       -1.31      2.11 o 
  -3  -9   1        0.03        2.17      1.06 o 
  -2  -9   1       19.71       18.90      2.39 o 
  -1  -9   1       16.45       17.41      1.69 o 
   0  -9   1      159.13      157.43      6.69 o 
   1  -9   1       23.91       23.19      2.64 o 
   2  -9   1      159.59      176.86     10.57 o 
   3  -9   1        0.10       -1.00      1.00 o 
   4  -9   1       88.86       89.42      4.01 o 
   5  -9   1       19.44       21.30      2.64 o 
   6  -9   1       37.33       41.12      4.46 o 
   7  -9   1        1.76        1.06      2.55 o 
   8  -9   1        0.33       -1.43      2.53 o 
  -9  -8   1        0.03       -1.19      2.57 o 
  -8  -8   1        1.97        3.27      2.53 o 
  -7  -8   1       62.83       78.01      5.44 o 
  -6  -8   1        1.20        5.13      2.33 o 
  -5  -8   1        9.01        8.25      1.94 o 
  -4  -8   1        1.21        4.52      1.36 o 
  -3  -8   1      440.34      491.86     12.57 o 
  -2  -8   1       27.48       31.75      2.00 o 
  -1  -8   1      526.12      515.92      9.54 o 
   0  -8   1        3.31        4.77      0.93 o 
   1  -8   1       49.64       58.47      4.90 o 
   2  -8   1       11.47       11.01      1.43 o 
   3  -8   1      941.67      988.37     37.02 o 
   4  -8   1       69.01       75.58      4.62 o 
   5  -8   1       70.82       83.27      4.03 o 
   6  -8   1        0.74        1.81      2.53 o 
   7  -8   1       12.67       16.73      3.20 o 
   8  -8   1       28.49       26.59      3.85 o 
   9  -8   1       18.19       27.13      4.32 o 
 -10  -7   1        0.06        1.68      2.90 o 
  -9  -7   1        2.21        2.58      2.91 o 
  -8  -7   1       22.36       21.63      3.44 o 
  -7  -7   1       14.53       12.38      8.02 o 
  -6  -7   1        1.67        2.15      1.69 o 
  -5  -7   1      424.77      572.03     31.05 o 
  -4  -7   1      732.29      741.48     11.37 o 
  -3  -7   1       32.77       29.93      1.93 o 
  -2  -7   1      345.08      319.76      6.33 o 
  -1  -7   1      219.41      253.60     11.79 o 
   0  -7   1       28.77       28.74      1.45 o 
   1  -7   1      202.00      230.30      4.98 o 
   2  -7   1      919.05      940.18     16.13 o 
   3  -7   1        4.25        5.16      1.24 o 
   4  -7   1       12.97       16.65      2.32 o 
   5  -7   1      105.38      106.22      4.58 o 
   6  -7   1      111.79      123.12      5.42 o 
   7  -7   1      107.26      117.82     13.01 o 
   8  -7   1        2.94        4.50      2.78 o 
   9  -7   1        7.75        6.65      2.97 o 
 -10  -6   1        0.72       -3.06      3.81 o 
  -9  -6   1        1.21        7.30      3.11 o 
  -8  -6   1       27.71       30.37      3.75 o 
  -7  -6   1        2.93        4.75      2.31 o 
  -6  -6   1       30.36       32.56      2.23 o 
  -5  -6   1       97.88      118.05      9.72 o 
  -4  -6   1       27.94       32.27      1.45 o 
  -3  -6   1      194.50      220.96      8.81 o 
  -2  -6   1      337.41      387.89     10.05 o 
  -1  -6   1      382.83      424.87      7.71 o 
   0  -6   1        0.24        0.57      0.63 o 
   1  -6   1      759.82      708.78     12.22 o 
   2  -6   1        2.01       -0.56      0.68 o 
   3  -6   1        1.42        1.13      1.05 o 
   4  -6   1      183.12      210.23      6.15 o 
   5  -6   1      406.97      476.81     33.48 o 
   6  -6   1       97.20      100.87      3.79 o 
   7  -6   1      244.46      250.61      8.25 o 
   8  -6   1        2.61        1.57      5.24 o 
   9  -6   1        8.24       12.24      4.26 o 
 -10  -5   1        2.45        5.50      3.22 o 
  -9  -5   1        3.91        1.95      2.71 o 
  -8  -5   1       12.43       14.61      2.92 o 
  -6  -5   1        7.58        3.17      1.21 o 
  -5  -5   1       11.99       16.16      3.84 o 
  -4  -5   1       88.55      136.60      4.84 o 
  -3  -5   1      551.69      786.53     32.83 o 
  -2  -5   1      354.86      380.03     11.93 o 
  -1  -5   1      243.79      244.27      4.42 o 
   0  -5   1        1.22        2.28      0.55 o 
   1  -5   1     1159.72     1319.31     20.13 o 
   2  -5   1        9.32        9.20      1.05 o 
   3  -5   1      436.46      522.22     10.76 o 
   4  -5   1      105.44      104.62      3.95 o 
   5  -5   1        8.94        8.13      1.30 o 
   6  -5   1       31.18       32.61      4.31 o 
   7  -5   1       86.06       86.76      4.53 o 
   8  -5   1        5.80        8.67      2.29 o 
   9  -5   1       79.90       82.09      6.01 o 
  10  -5   1       15.22       14.09      4.41 o 
 -10  -4   1        3.06        3.09      3.14 o 
  -9  -4   1       22.06       28.20      3.42 o 
  -8  -4   1       18.97       16.35      2.50 o 
  -7  -4   1        4.53        8.91      1.69 o 
  -6  -4   1       74.28       96.12      4.04 o 
  -5  -4   1      422.90      534.86     18.28 o 
  -4  -4   1     1178.69     1698.11     70.62 o 
  -3  -4   1     2858.65     2882.40     34.10 o 
  -2  -4   1       63.25       65.26      1.68 o 
  -1  -4   1      345.11      398.38      7.21 o 
   0  -4   1      206.97      259.57      4.84 o 
   1  -4   1      266.38      370.01      6.66 o 
   2  -4   1      372.24      421.07      7.62 o 
   3  -4   1       12.10        9.61      0.96 o 
   4  -4   1        1.29        1.23      0.73 o 
   5  -4   1       39.54       38.13      2.19 o 
   6  -4   1        0.01        1.24      1.32 o 
   7  -4   1        0.02        0.58      2.30 o 
   8  -4   1        3.19        1.59      1.86 o 
   9  -4   1      138.68      143.31     16.81 o 
  10  -4   1        0.82        0.85      2.94 o 
 -10  -3   1       32.84       35.79      3.79 o 
  -9  -3   1        3.14        4.84      3.22 o 
  -8  -3   1        3.27        2.16      1.91 o 
  -7  -3   1      154.37      194.41      6.29 o 
  -6  -3   1      383.04      406.07      7.49 o 
  -5  -3   1      183.16      243.35     22.06 o 
  -4  -3   1     1370.52     1586.16     45.08 o 
  -3  -3   1      169.68      218.42      6.40 o 
  -2  -3   1      647.42      769.24     26.55 o 
  -1  -3   1     1646.11     1709.09     23.36 o 
   0  -3   1     6264.38     6357.91    100.56 o 
   1  -3   1        7.53        9.37      0.69 o 
   2  -3   1        1.24       -0.46      0.46 o 
   3  -3   1      327.74      412.08      6.91 o 
   4  -3   1       19.85       19.06      1.28 o 
   5  -3   1      130.53      122.66      3.32 o 
   6  -3   1       90.10      101.31      4.76 o 
   7  -3   1       14.12       15.82      1.89 o 
   8  -3   1       29.05       30.15      3.31 o 
   9  -3   1        0.02       -2.02      2.46 o 
  10  -3   1       24.72       28.45      4.07 o 
 -11  -2   1       12.14       10.30      2.92 o 
 -10  -2   1        3.19        0.68      3.37 o 
  -9  -2   1        0.17        0.91      2.61 o 
  -8  -2   1        8.42       14.15      2.29 o 
  -7  -2   1      336.38      375.07      9.12 o 
  -6  -2   1       14.04       16.17      2.00 o 
  -5  -2   1      251.47      299.88     16.76 o 
  -4  -2   1       55.45       56.15      3.01 o 
  -3  -2   1       71.38       50.66      1.89 o 
  -2  -2   1    10189.17    11191.14    181.66 o 
  -1  -2   1     6089.75     6110.33     70.91 o 
   0  -2   1      115.44      104.30      2.58 o 
   1  -2   1       49.61       48.61      1.48 o 
   2  -2   1     2000.79     1920.87     30.91 o 
   3  -2   1       35.96       68.56      1.97 o 
   4  -2   1     2497.16     2674.08     53.40 o 
   5  -2   1        0.74        3.27      0.82 o 
   6  -2   1        5.98        5.39      1.05 o 
   7  -2   1      113.24      121.55      8.73 o 
   8  -2   1       85.47       84.79      4.79 o 
   9  -2   1       90.22       98.10      6.29 o 
  10  -2   1        9.24       11.55      3.28 o 
 -11  -1   1       10.23        8.39      3.01 o 
 -10  -1   1        1.81        1.55      2.39 o 
  -9  -1   1        2.38        2.58      2.99 o 
  -8  -1   1      118.84      154.50      7.29 o 
  -7  -1   1        1.16       -0.77      1.69 o 
  -6  -1   1        0.07        1.49      1.95 o 
  -5  -1   1      863.07     1006.96     33.86 o 
  -4  -1   1      122.54      147.08      2.68 o 
  -3  -1   1      265.25      214.47      3.50 o 
  -2  -1   1      715.37      671.40     14.12 o 
  -1  -1   1     1413.44     1422.17     18.54 o 
   0  -1   1     1526.19     1536.07     24.01 o 
   1  -1   1     8609.62     8729.83    171.07 o 
   2  -1   1     3774.62     3813.60     66.45 o 
   3  -1   1        2.60        3.67      0.91 o 
   4  -1   1      269.43      299.07      8.64 o 
   5  -1   1        0.83        0.19      0.52 o 
   6  -1   1       14.59       16.36      1.38 o 
   7  -1   1      180.24      159.08      4.54 o 
   8  -1   1      236.47      236.49     11.58 o 
   9  -1   1        5.23        5.26      2.79 o 
  10  -1   1       10.82        7.48      3.03 o 
  11  -1   1        1.51        0.00      2.92 o 
 -11   0   1        5.07        0.94      2.55 o 
 -10   0   1        7.19        6.29      3.20 o 
  -9   0   1        0.52       -1.52      3.81 o 
  -8   0   1        0.05       -2.27      2.27 o 
  -7   0   1       64.42       57.36      2.71 o 
  -6   0   1       59.79       74.97      2.71 o 
  -5   0   1        2.96        2.32      0.66 o 
  -4   0   1      164.98      171.50      6.24 o 
  -3   0   1      366.08      402.84      6.01 o 
  -2   0   1       23.92       26.17      0.85 o 
  -1   0   1      860.83      868.50     13.58 o 
   1   0   1      443.88      469.41     10.18 o 
   2   0   1      234.80      249.30      4.73 o 
   3   0   1        0.97       -0.04      0.34 o 
   4   0   1     1299.52     1340.88     18.66 o 
   5   0   1       24.46       26.41      1.13 o 
   6   0   1      224.79      228.34      4.53 o 
   7   0   1       74.21       70.36      3.22 o 
   8   0   1        3.57        2.37      1.48 o 
   9   0   1        9.83       11.40      3.04 o 
  10   0   1        5.32        3.98      2.39 o 
  11   0   1        9.58       11.78      3.31 o 
 -10   1   1        1.37        0.05      2.83 o 
  -9   1   1       32.98       32.50      4.21 o 
  -8   1   1      241.14      272.58     10.51 o 
  -7   1   1       16.04       22.06      2.36 o 
  -6   1   1       73.65       84.04      3.89 o 
  -5   1   1       16.05       12.75      0.97 o 
  -4   1   1      290.16      328.28      7.20 o 
  -3   1   1      481.89      507.77      8.01 o 
  -2   1   1     4181.23     4221.27     67.04 o 
  -1   1   1     7465.20     7413.24    116.74 o 
   0   1   1     1544.96     1535.27     24.37 o 
   1   1   1      252.30      306.09     20.53 o 
   2   1   1     3551.96     3363.89     42.81 o 
   3   1   1      140.82       93.49      2.74 o 
   4   1   1      222.78      274.70      4.44 o 
   5   1   1      974.57     1031.37     22.06 o 
   6   1   1       99.96      109.08      2.97 o 
   7   1   1        7.91        6.83      1.44 o 
   8   1   1      140.82      143.81      6.80 o 
   9   1   1        0.22        1.14      2.12 o 
  10   1   1       18.33       17.68      3.10 o 
  11   1   1        0.01        1.47      2.71 o 
 -10   2   1        2.08       -0.19      2.30 o 
  -9   2   1      124.34      145.98      7.80 o 
  -8   2   1       20.33       27.86      3.62 o 
  -7   2   1      170.24      188.66      8.75 o 
  -6   2   1        5.47        4.13      0.87 o 
  -5   2   1       43.94       39.36      1.76 o 
  -4   2   1     1679.27     1794.53     35.59 o 
  -3   2   1        4.17        0.39      0.80 o 
  -2   2   1     1846.12     1717.96     27.75 o 
  -1   2   1      135.40      141.57      2.75 o 
   0   2   1       73.75       89.04      1.80 o 
   1   2   1     3451.65     3457.58     49.83 o 
   2   2   1    15767.01    15875.27    183.58 o 
   3   2   1        3.67        0.96      0.41 o 
   4   2   1      201.45      176.29      2.86 o 
   5   2   1      385.81      410.89      5.88 o 
   6   2   1       56.32       63.33      2.37 o 
   7   2   1      248.15      302.10      7.02 o 
   8   2   1       25.90       27.86      2.47 o 
   9   2   1        0.18       -1.83      1.83 o 
  10   2   1        1.15       -0.07      2.15 o 
  11   2   1        2.55        3.88      2.57 o 
 -10   3   1       52.60       57.34      9.29 o 
  -9   3   1        6.22        6.33      2.74 o 
  -8   3   1       53.24       56.80      3.98 o 
  -7   3   1       16.94       14.71      1.94 o 
  -6   3   1      154.21      168.57      4.00 o 
  -5   3   1       42.27       34.71      2.97 o 
  -4   3   1        5.65        3.13      0.73 o 
  -3   3   1       15.71       28.70      1.45 o 
  -2   3   1        5.02        4.31      0.62 o 
  -1   3   1       47.04       51.49      1.58 o 
   0   3   1     4864.52     4892.25     71.07 o 
   1   3   1     3769.40     3830.55     56.35 o 
   2   3   1     1406.73     1540.39     20.35 o 
   3   3   1      230.69      263.87      3.81 o 
   4   3   1     1215.19     1457.44     25.20 o 
   5   3   1     1106.30     1071.64     13.87 o 
   6   3   1      182.94      228.06     13.31 o 
   7   3   1      207.44      230.35      5.86 o 
   8   3   1        0.01       -0.24      1.48 o 
   9   3   1        0.02       -0.34      2.01 o 
  10   3   1       16.79       14.88      5.03 o 
  11   3   1        1.29        4.84      2.50 o 
 -10   4   1       13.05       14.69      3.72 o 
  -9   4   1      103.12      112.59      6.78 o 
  -8   4   1        1.32       -0.85      1.81 o 
  -7   4   1        1.06        0.29      2.02 o 
  -6   4   1        5.45        5.46      1.53 o 
  -5   4   1       13.23       15.36      1.37 o 
  -4   4   1       27.11       25.17      1.54 o 
  -3   4   1        4.65        2.09      0.69 o 
  -2   4   1     1203.65     1319.09     20.12 o 
  -1   4   1       61.23       97.12      2.22 o 
   0   4   1      388.36      457.96      7.38 o 
   1   4   1      635.48      617.08      9.04 o 
   2   4   1        2.51        4.80      0.72 o 
   4   4   1     2404.77     2714.48     33.50 o 
   5   4   1      571.97      634.42     10.43 o 
   6   4   1      120.21      135.93      3.65 o 
   7   4   1       71.09       65.52      3.15 o 
   8   4   1        0.14        0.93      1.69 o 
   9   4   1        7.10       10.73      2.54 o 
  10   4   1        2.74        6.01      2.47 o 
 -10   5   1        4.04       -1.05      2.97 o 
  -9   5   1       17.85       11.13      3.39 o 
  -8   5   1       13.99       15.11      2.71 o 
  -7   5   1       24.34       26.05      2.86 o 
  -6   5   1       13.74       12.84      3.00 o 
  -5   5   1        0.35        0.25      0.91 o 
  -4   5   1      126.76      135.95      4.70 o 
  -3   5   1      504.47      575.16      9.61 o 
  -2   5   1        0.03        0.01      0.57 o 
  -1   5   1     1463.01     1552.69     23.53 o 
   0   5   1       12.29        8.95      0.80 o 
   1   5   1       42.88       41.38      1.49 o 
   2   5   1      725.80      751.65     10.49 o 
   3   5   1     1369.03     1438.33     18.32 o 
   4   5   1      243.16      255.11      4.56 o 
   5   5   1      167.38      163.66      3.47 o 
   6   5   1      108.41       94.39      3.12 o 
   7   5   1      211.39      214.83      6.23 o 
   8   5   1        8.70        9.10      2.18 o 
   9   5   1        0.19        1.77      2.80 o 
  10   5   1        2.24       -0.87      2.72 o 
  -9   6   1       40.49       49.03      4.23 o 
  -8   6   1        1.54        0.07      2.02 o 
  -7   6   1      150.36      195.64      8.64 o 
  -6   6   1       30.85       29.43      4.44 o 
  -5   6   1      525.26      586.74     12.11 o 
  -4   6   1      137.93      165.72      9.77 o 
  -3   6   1       19.55       26.56      1.63 o 
  -2   6   1       65.35       50.44      1.91 o 
  -1   6   1      517.51      494.87     11.83 o 
   0   6   1       18.62       13.57      1.04 o 
   1   6   1       11.83       17.83      1.73 o 
   2   6   1     1936.68     2053.87     28.94 o 
   3   6   1     1593.44     1655.54     21.14 o 
   4   6   1       20.00       21.32      1.20 o 
   5   6   1      475.08      507.55      8.78 o 
   6   6   1       27.17       31.02      2.25 o 
   7   6   1       51.10       59.06      3.83 o 
   8   6   1       76.53       75.58      6.81 o 
   9   6   1       43.30       40.84      6.01 o 
  10   6   1        0.10        0.50      2.73 o 
  -9   7   1        1.51        1.90      2.47 o 
  -8   7   1        0.40        0.25      2.02 o 
  -7   7   1       66.51       89.37     13.69 o 
  -6   7   1      136.62      155.76      7.44 o 
  -5   7   1      100.05      115.36      5.03 o 
  -4   7   1        7.43       10.71      1.56 o 
  -3   7   1       27.71       28.72      1.83 o 
  -2   7   1      699.45      764.70     20.81 o 
  -1   7   1      656.02      731.71     12.79 o 
   0   7   1        0.45        0.68      0.67 o 
   1   7   1      343.18      390.45      6.90 o 
   2   7   1        4.57        1.86      2.09 o 
   3   7   1       93.70       93.35      2.41 o 
   4   7   1       51.26       87.47      6.21 o 
   5   7   1      878.57      958.68     16.36 o 
   6   7   1        0.11        0.49      1.48 o 
   7   7   1        1.74        0.76      3.64 o 
   8   7   1        9.94        4.60      3.71 o 
   9   7   1       22.21       26.25      3.82 o 
  10   7   1        0.34        1.51      5.29 o 
  -9   8   1       23.98       33.72      4.51 o 
  -8   8   1       25.83       30.20      4.14 o 
  -7   8   1       24.51       27.75      3.87 o 
  -6   8   1       10.74       12.49      3.02 o 
  -5   8   1       18.25       22.96      3.11 o 
  -4   8   1       41.53       52.30      8.79 o 
  -3   8   1      819.64      917.70     30.73 o 
  -2   8   1        1.11       -0.13      0.95 o 
  -1   8   1      302.33      323.34      6.66 o 
   0   8   1       55.03       63.33      2.44 o 
   1   8   1      117.83      106.43     13.47 o 
   2   8   1        0.05        1.89      0.87 o 
   3   8   1      262.53      362.56     10.19 o 
   4   8   1       13.42       28.06      2.88 o 
   5   8   1        1.04        4.07      1.74 o 
   6   8   1       49.93       51.21      4.31 o 
   7   8   1       44.49       57.56      6.09 o 
   8   8   1        3.01        4.17      2.34 o 
   9   8   1        1.99        0.16      4.06 o 
  -8   9   1        1.27        0.64      2.97 o 
  -7   9   1        1.03        1.10      2.10 o 
  -6   9   1       32.56       31.07      3.91 o 
  -5   9   1       52.48       59.98      5.99 o 
  -4   9   1       75.62      101.61      5.75 o 
  -3   9   1        0.03       -1.01      1.34 o 
  -2   9   1      380.83      410.09     10.10 o 
  -1   9   1       30.28       31.10      2.34 o 
   0   9   1       94.23      109.60      5.12 o 
   1   9   1        5.53        9.64      1.29 o 
   2   9   1      167.28      172.61      4.85 o 
   3   9   1       97.89       94.34      3.06 o 
   4   9   1      492.77      490.80     15.84 o 
   5   9   1       20.18       22.02      3.00 o 
   7   9   1      113.37      123.14      6.63 o 
   8   9   1       13.92       14.04      3.41 o 
   9   9   1       17.72       13.61      3.42 o 
  -7  10   1        0.38        0.33      2.61 o 
  -6  10   1       80.10       87.31      5.65 o 
  -5  10   1        0.35       -2.15      2.15 o 
  -4  10   1       32.90       32.31      3.65 o 
  -3  10   1      104.37      120.57     10.00 o 
  -2  10   1       10.54       16.99      2.54 o 
  -1  10   1       96.22      127.52      5.22 o 
   0  10   1      120.68      124.50      5.18 o 
   1  10   1      349.35      413.67      9.74 o 
   2  10   1       87.00       90.21      5.31 o 
   3  10   1       58.39       72.32     10.50 o 
   4  10   1        6.52        7.10      2.36 o 
   5  10   1       23.41       23.51      3.29 o 
   6  10   1       62.84       69.71     15.73 o 
   7  10   1       26.92       27.31     11.11 o 
   8  10   1        3.40        6.60      3.09 o 
  -7  11   1        0.83        3.48      2.88 o 
  -6  11   1        1.88        2.57      2.58 o 
  -5  11   1        4.12        8.15      2.73 o 
  -4  11   1       92.46      123.51      6.63 o 
  -3  11   1       13.78       12.33      2.72 o 
  -2  11   1       19.96       21.69      3.01 o 
  -1  11   1        0.85        1.94      1.91 o 
   0  11   1      235.09      293.73      8.68 o 
   1  11   1        0.13       -1.78      1.78 o 
   2  11   1       26.40       24.66      3.24 o 
   3  11   1        1.20        5.10      2.62 o 
   4  11   1        0.01       -1.94      1.94 o 
   5  11   1       25.79       27.81      3.61 o 
   6  11   1       94.00      105.07      6.64 o 
   7  11   1        0.05        7.09      3.79 o 
   8  11   1        3.07        1.95      3.10 o 
  -6  12   1        0.43        2.94      4.64 o 
  -5  12   1        1.77        2.57      2.61 o 
  -4  12   1       60.78       67.59     13.44 o 
  -3  12   1       59.06       63.14      4.86 o 
  -2  12   1        0.60        2.78      2.36 o 
  -1  12   1       16.60       20.10      3.01 o 
   0  12   1        0.17        3.31      1.57 o 
   1  12   1       22.37       27.39      7.56 o 
   2  12   1        7.86       12.98      3.09 o 
   3  12   1        1.03        2.90      2.33 o 
   4  12   1        1.35        2.18      2.38 o 
   5  12   1        0.98        1.25      2.44 o 
   6  12   1        2.91        2.11      2.21 o 
   7  12   1        2.34        8.45      3.33 o 
  -5  13   1       20.18       25.60      3.92 o 
  -4  13   1       20.98       24.48      3.75 o 
  -3  13   1        0.06       -1.83      1.83 o 
  -2  13   1        2.05        5.61      2.58 o 
  -1  13   1        0.00        4.14      1.93 o 
   0  13   1       69.28      104.82      6.14 o 
   1  13   1       29.80       27.31      3.70 o 
   2  13   1        0.33       -2.36      2.64 o 
   3  13   1       12.60       15.43      3.85 o 
   4  13   1        1.46       -2.72      2.72 o 
   5  13   1        2.11        0.88      4.67 o 
   6  13   1        6.81        6.69      3.15 o 
  -3  14   1        6.59        5.65      2.46 o 
  -2  14   1       21.26       17.60      2.75 o 
  -1  14   1       32.72       44.08      7.19 o 
   0  14   1        0.08       -0.94      2.78 o 
   1  14   1       30.21       24.16      6.22 o 
   2  14   1        4.34        2.23      2.96 o 
   3  14   1        5.79        3.58      3.16 o 
   4  14   1        0.17       -0.03      2.65 o 
   5  14   1        2.05        1.07      2.89 o 
  -1  15   1        0.86        2.08      3.13 o 
   0  15   1       12.44        9.52      3.42 o 
   1  15   1        2.54        4.29      3.23 o 
   2  15   1        1.49        8.20      3.56 o 
   3  15   1        6.17        3.05      3.91 o 
  -2 -15   2        1.08       -4.01      4.20 o 
  -1 -15   2        1.47        1.12      4.62 o 
   0 -15   2        0.62       -0.80      4.74 o 
  -4 -14   2       13.02       11.15      3.19 o 
  -3 -14   2        0.66       -2.65      2.65 o 
  -2 -14   2       43.09       50.58      4.69 o 
  -1 -14   2        4.18        7.63      3.00 o 
   0 -14   2        1.81        1.71      2.70 o 
   1 -14   2       64.66       64.10      5.04 o 
   2 -14   2        5.08        4.09      2.68 o 
   3 -14   2        2.03        4.77      5.25 o 
  -6 -13   2        0.37        4.12      3.88 o 
  -5 -13   2        1.48       -1.48      5.74 o 
  -4 -13   2        2.19        1.45      2.74 o 
  -3 -13   2        0.01        1.02      4.05 o 
  -2 -13   2       12.13        7.89      2.86 o 
  -1 -13   2       43.63       38.26      4.07 o 
   0 -13   2       57.40       65.20      7.69 o 
   1 -13   2       18.19       20.21      3.22 o 
   2 -13   2       19.87       14.64      4.17 o 
   3 -13   2       24.42       18.85      3.06 o 
   4 -13   2        4.13       10.44      5.65 o 
   5 -13   2        0.57        2.98      5.60 o 
  -7 -12   2        0.60        2.94      2.70 o 
  -6 -12   2        8.81        4.93      3.02 o 
  -5 -12   2       18.47        8.84      3.01 o 
  -4 -12   2       21.20       22.28      3.53 o 
  -3 -12   2        1.48       -2.28      2.72 o 
  -2 -12   2       35.45       29.25      3.92 o 
  -1 -12   2        2.37        4.40      2.05 o 
   0 -12   2       19.97       21.35      3.28 o 
   1 -12   2       19.14       14.86      2.49 o 
   2 -12   2        0.74       -2.15      2.15 o 
   3 -12   2        2.29        1.19      2.28 o 
   4 -12   2       14.09       19.41      3.18 o 
   5 -12   2        0.76        2.33      2.41 o 
   6 -12   2       62.76       67.79      9.42 o 
  -7 -11   2       16.50       20.38      3.64 o 
  -6 -11   2        4.14        3.72      3.05 o 
  -5 -11   2        4.44        5.17      2.72 o 
  -4 -11   2       11.41        9.24      2.81 o 
  -3 -11   2        0.78        1.92      1.85 o 
  -2 -11   2       12.94       13.74      2.03 o 
  -1 -11   2       87.68       87.00      4.00 o 
   0 -11   2        0.25        0.26      1.47 o 
   1 -11   2      139.48      141.92      7.29 o 
   2 -11   2      224.47      232.62      7.69 o 
   3 -11   2        0.27        1.09      1.42 o 
   4 -11   2        1.21        1.27      1.69 o 
   5 -11   2        2.11       -1.94      1.94 o 
   6 -11   2        1.75        1.60      2.32 o 
   7 -11   2       10.34        8.72      6.09 o 
  -8 -10   2        7.52       10.60      3.08 o 
  -7 -10   2        9.45        6.38      4.45 o 
  -6 -10   2       10.34        6.57      2.79 o 
  -5 -10   2        1.69        0.13      2.41 o 
  -4 -10   2      102.62      110.09      7.37 o 
  -3 -10   2        6.62        5.51      1.30 o 
  -2 -10   2        1.78        0.17      1.13 o 
  -1 -10   2       37.24       29.14      2.20 o 
   0 -10   2       14.48       14.13      1.70 o 
   1 -10   2        0.02       -1.12      1.12 o 
   2 -10   2      116.41      121.85      3.66 o 
   3 -10   2       39.20       38.22      2.58 o 
   4 -10   2        4.09        0.50      1.70 o 
   5 -10   2       12.21       13.52      2.44 o 
   6 -10   2        0.02       -1.88      2.05 o 
   7 -10   2        6.83        4.51      5.30 o 
  -9  -9   2       10.41       13.23      3.48 o 
  -8  -9   2        0.01       -2.76      3.88 o 
  -7  -9   2        7.47        8.15      2.92 o 
  -6  -9   2       44.95       40.96      4.10 o 
  -5  -9   2       77.39       73.97      5.22 o 
  -4  -9   2       32.08       26.13      2.29 o 
  -3  -9   2      121.63      113.13      3.98 o 
  -2  -9   2       30.04       33.77      2.02 o 
  -1  -9   2        0.43       -1.05      1.05 o 
   0  -9   2       92.59       80.56      3.17 o 
   1  -9   2      650.68      642.64     12.91 o 
   2  -9   2      210.13      206.79      5.52 o 
   3  -9   2      107.16      104.16      4.65 o 
   4  -9   2       56.71       58.06      3.13 o 
   5  -9   2      131.63      139.42      5.73 o 
   6  -9   2       22.80       22.35      2.72 o 
   7  -9   2       90.54      101.26      6.01 o 
   8  -9   2        4.16        5.39      5.96 o 
  -9  -8   2        5.01        6.94      4.76 o 
  -8  -8   2        1.29        2.80      3.79 o 
  -7  -8   2       12.03       13.21      3.07 o 
  -6  -8   2       15.64        6.13      3.61 o 
  -5  -8   2       82.87       85.70      5.39 o 
  -4  -8   2       96.38       97.04      3.69 o 
  -3  -8   2        0.02       -0.74      0.85 o 
  -2  -8   2      167.95      174.26      4.81 o 
  -1  -8   2        0.95        0.50      0.82 o 
   0  -8   2       81.46       72.69      2.78 o 
   1  -8   2      169.00      159.88      3.92 o 
   2  -8   2       47.95       38.20      2.28 o 
   3  -8   2      150.64      151.24      4.67 o 
   4  -8   2      410.43      392.96      8.80 o 
   5  -8   2      111.28      106.53      4.03 o 
   6  -8   2       86.47       76.42      4.42 o 
   7  -8   2       15.93       18.41      3.12 o 
   8  -8   2        4.97        7.16      2.55 o 
   9  -8   2        0.72       -5.28      5.28 o 
 -10  -7   2        0.52        0.36      6.66 o 
  -9  -7   2       17.68       25.34      3.78 o 
  -8  -7   2        1.73        1.66      2.60 o 
  -7  -7   2        4.38        0.66      3.68 o 
  -6  -7   2       15.56       11.66      2.13 o 
  -5  -7   2        2.32        6.56      1.97 o 
  -4  -7   2        4.79        6.28      1.13 o 
  -3  -7   2        2.41        2.77      0.96 o 
  -2  -7   2      120.25      109.76      3.17 o 
  -1  -7   2      667.87      651.08     12.66 o 
   0  -7   2      262.07      280.77      7.98 o 
   1  -7   2      132.39      113.96      2.81 o 
   2  -7   2        0.09        0.27      0.88 o 
   3  -7   2      624.83      581.55     11.73 o 
   4  -7   2      119.21      115.19      3.97 o 
   5  -7   2       13.99       18.30      1.89 o 
   6  -7   2       23.43       22.14      2.61 o 
   7  -7   2       16.82       19.52      2.64 o 
   8  -7   2        1.37       -0.14      2.25 o 
   9  -7   2       78.12       73.95      9.89 o 
 -10  -6   2       12.91        9.67      3.52 o 
  -9  -6   2        3.86        2.89      2.83 o 
  -8  -6   2        1.47       -1.86      1.86 o 
  -7  -6   2        9.32        9.12      2.75 o 
  -6  -6   2       30.33       33.23      2.09 o 
  -5  -6   2      212.24      225.33      4.15 o 
  -4  -6   2       53.84       59.20      1.85 o 
  -3  -6   2       11.13       14.18      0.96 o 
  -2  -6   2        0.56        3.47      0.81 o 
  -1  -6   2       17.95       20.15      1.38 o 
   0  -6   2       10.63        4.02      0.72 o 
   1  -6   2      182.88      185.92      4.06 o 
   2  -6   2      168.68      170.43      3.95 o 
   3  -6   2        3.08        1.30      0.91 o 
   4  -6   2      987.40      934.32     17.69 o 
   5  -6   2      388.37      395.80      8.77 o 
   6  -6   2        3.85        2.63      1.36 o 
   7  -6   2        0.64       -1.62      1.62 o 
   8  -6   2        6.93        2.55      2.44 o 
   9  -6   2       15.21       11.47      2.97 o 
 -10  -5   2        7.53        5.11      3.76 o 
  -9  -5   2        0.65       -0.66      2.36 o 
  -8  -5   2       11.94        9.39      2.88 o 
  -7  -5   2      194.11      197.85      5.90 o 
  -6  -5   2       24.96       28.82      1.74 o 
  -5  -5   2       50.09       54.66      1.97 o 
  -4  -5   2      450.92      444.70      6.35 o 
  -3  -5   2      288.34      328.28      4.83 o 
  -2  -5   2       21.09       21.95      1.16 o 
  -1  -5   2      270.35      236.10      5.73 o 
   0  -5   2       46.81       54.91      1.91 o 
   1  -5   2     1912.35     2096.14     36.82 o 
   2  -5   2     1075.21     1201.49     21.70 o 
   3  -5   2     1173.82     1148.70     19.14 o 
   4  -5   2      147.26      151.54      4.19 o 
   5  -5   2       55.27       56.01      2.64 o 
   6  -5   2        1.98       -1.07      1.07 o 
   7  -5   2        0.49        2.92      1.45 o 
   8  -5   2       43.40       51.04      3.84 o 
   9  -5   2        1.14       -1.58      4.69 o 
  10  -5   2        0.43        5.68      6.16 o 
 -10  -4   2        1.45        1.28      2.78 o 
  -9  -4   2        3.43        3.19      5.14 o 
  -8  -4   2       30.55       30.37      3.09 o 
  -7  -4   2       10.43        4.08      1.63 o 
  -6  -4   2       46.88       52.54      2.08 o 
  -5  -4   2       22.76       29.15      1.38 o 
  -4  -4   2       32.58       35.28      1.86 o 
  -3  -4   2      587.37      622.75      8.28 o 
  -2  -4   2      254.86      204.48      3.31 o 
  -1  -4   2       22.71       26.82      1.14 o 
   0  -4   2      584.49      543.20      9.28 o 
   1  -4   2      420.19      421.33      7.45 o 
   2  -4   2      782.87      732.51     13.50 o 
   3  -4   2       71.30       49.43      1.94 o 
   4  -4   2       86.04       67.27      2.27 o 
   5  -4   2       43.72       38.92      2.30 o 
   6  -4   2      230.17      206.44      5.48 o 
   7  -4   2       88.22       91.04      3.70 o 
   8  -4   2      100.45      102.11      5.01 o 
   9  -4   2        2.67        1.55      2.56 o 
  10  -4   2       16.89       20.06      3.52 o 
 -10  -3   2       10.60       10.16      3.14 o 
  -9  -3   2        4.03        4.26      2.22 o 
  -8  -3   2        3.08        4.67      2.10 o 
  -7  -3   2       19.60       19.23      2.10 o 
  -6  -3   2       85.36       87.70      2.50 o 
  -5  -3   2      202.95      177.40      3.32 o 
  -4  -3   2        2.66        3.14      0.73 o 
  -3  -3   2       78.20       74.47      1.87 o 
  -2  -3   2      878.07      891.94     11.31 o 
  -1  -3   2     3388.95     3565.20     43.41 o 
   0  -3   2      304.41      301.15      5.31 o 
   1  -3   2     1262.58     1299.44     21.09 o 
   2  -3   2     1079.97     1216.55     19.94 o 
   3  -3   2       31.36       48.71      1.88 o 
   4  -3   2      166.52      227.26      5.13 o 
   5  -3   2        0.95        1.35      1.16 o 
   6  -3   2        3.73        1.77      1.10 o 
   7  -3   2      188.11      181.17      5.15 o 
   8  -3   2       12.68       15.07      2.53 o 
   9  -3   2        9.43        3.14      3.66 o 
  10  -3   2       23.07       27.48      5.68 o 
 -10  -2   2        1.61        1.33      2.14 o 
  -9  -2   2       34.05       34.65      3.45 o 
  -8  -2   2       88.19       78.51      5.76 o 
  -7  -2   2       47.85       47.64      2.57 o 
  -6  -2   2       83.96       85.99      3.25 o 
  -5  -2   2      229.47      231.12      4.20 o 
  -4  -2   2       15.47       13.80      0.94 o 
  -3  -2   2      225.24      219.13      4.32 o 
  -2  -2   2       72.49       96.04      2.21 o 
  -1  -2   2        5.22        7.21      0.43 o 
   0  -2   2     1955.81     2064.22     40.34 o 
   1  -2   2     3008.47     3196.85     50.77 o 
   2  -2   2     7548.87     7852.84    124.47 o 
   3  -2   2     1314.96     1377.28     22.50 o 
   4  -2   2      133.69      139.46      3.52 o 
   5  -2   2      124.05      146.37      3.56 o 
   6  -2   2       64.33       67.25      2.79 o 
   7  -2   2        1.44        1.44      1.19 o 
   8  -2   2        2.10        1.41      1.63 o 
   9  -2   2        2.58       -2.04      3.75 o 
  10  -2   2       48.21       47.82      4.57 o 
 -10  -1   2       17.55        8.25      4.14 o 
  -9  -1   2      215.81      218.03      9.44 o 
  -8  -1   2        6.98       12.64      2.94 o 
  -7  -1   2       14.77       16.99      1.74 o 
  -6  -1   2        4.92        5.12      0.96 o 
  -5  -1   2       20.34       14.77      1.13 o 
  -4  -1   2      937.17      929.05     12.50 o 
  -3  -1   2        0.47        0.77      0.36 o 
  -2  -1   2     1291.22     1290.88     17.68 o 
  -1  -1   2     1836.66     1858.37     23.90 o 
   0  -1   2      569.62      518.01      8.25 o 
   1  -1   2    10781.72    10854.70    211.29 o 
   2  -1   2     2193.41     2176.26     37.55 o 
   3  -1   2      156.55      137.29      3.12 o 
   4  -1   2      379.16      353.14      7.08 o 
   5  -1   2        0.69       -0.45      0.50 o 
   6  -1   2        0.40        0.21      0.77 o 
   7  -1   2       86.04       71.80      2.78 o 
   8  -1   2        4.29        5.05      1.56 o 
   9  -1   2       75.70       78.70      8.61 o 
  10  -1   2        5.01        8.17      2.97 o 
  11  -1   2        0.69       -0.60      3.44 o 
 -10   0   2        0.66       -3.58      3.58 o 
  -9   0   2        2.54       -1.94      2.94 o 
  -8   0   2       15.89       18.43      3.30 o 
  -7   0   2        5.82        6.96      1.31 o 
  -6   0   2      321.68      288.15      4.89 o 
  -5   0   2      103.49      120.91      2.70 o 
  -4   0   2      756.91      706.06      9.78 o 
  -3   0   2      146.56      144.38      2.61 o 
  -2   0   2       49.08       43.81      1.12 o 
  -1   0   2      327.48      283.34      4.32 o 
   0   0   2       34.38       23.17      0.89 o 
   1   0   2        7.02        2.89      1.08 o 
   2   0   2       76.22       71.94      1.69 o 
   3   0   2      596.15      579.30      9.57 o 
   4   0   2      361.18      359.92      6.35 o 
   5   0   2      213.10      229.52      3.63 o 
   6   0   2       13.18        9.44      1.03 o 
   7   0   2        3.33        3.18      1.44 o 
   8   0   2        8.47       10.40      2.10 o 
   9   0   2        6.76        7.81      1.95 o 
  10   0   2        0.53        1.48      2.22 o 
  11   0   2        1.70       -6.54      8.30 o 
 -10   1   2        0.35       -2.60      2.60 o 
  -9   1   2        3.90        4.39      5.81 o 
  -8   1   2      138.49      140.26      8.57 o 
  -7   1   2      184.46      191.01      5.68 o 
  -6   1   2       10.34       11.48      1.21 o 
  -5   1   2       21.65       20.83      1.21 o 
  -4   1   2      993.57     1003.20     15.39 o 
  -3   1   2        2.45       11.23      1.65 o 
  -2   1   2     3533.12     3489.27     50.61 o 
  -1   1   2     6955.83     7085.53    102.26 o 
   0   1   2      738.07      667.53     10.70 o 
   1   1   2     1694.16     1709.94     24.62 o 
   2   1   2     2349.46     2217.50     28.67 o 
   3   1   2      268.67      277.79      3.83 o 
   4   1   2     1464.48     1431.38     21.20 o 
   5   1   2       14.43       12.24      0.86 o 
   6   1   2      136.16      160.06      3.46 o 
   7   1   2        3.25        2.45      1.17 o 
   8   1   2        4.02        5.42      1.40 o 
   9   1   2       52.21       47.28      3.87 o 
  10   1   2        4.50        5.76      2.37 o 
  11   1   2        0.54        1.10      4.24 o 
 -10   2   2       63.59       52.47      7.10 o 
  -9   2   2        1.92        2.05      5.67 o 
  -8   2   2      140.55      123.14      5.46 o 
  -7   2   2        0.57        0.52      1.35 o 
  -6   2   2       10.54        9.13      1.14 o 
  -5   2   2       28.11       26.76      1.48 o 
  -4   2   2      294.19      277.60      5.06 o 
  -3   2   2      466.27      528.59      8.55 o 
  -2   2   2     5014.48     5119.05     74.40 o 
  -1   2   2     1770.44     1906.07     27.89 o 
   0   2   2     9206.88     9190.02    133.40 o 
   1   2   2      148.85      138.11      2.22 o 
   2   2   2     3108.45     3215.43     37.49 o 
   3   2   2       63.57       58.12      1.72 o 
   4   2   2       83.05       75.72      1.90 o 
   5   2   2        0.60        0.35      0.41 o 
   6   2   2       90.64       90.23      3.19 o 
   7   2   2        0.66        3.75      1.36 o 
   8   2   2       22.79       30.20      2.37 o 
   9   2   2        1.72        3.81      2.10 o 
  10   2   2       18.96       16.28      2.86 o 
  11   2   2        2.84        1.09      2.67 o 
 -10   3   2        2.09        2.03      2.93 o 
  -9   3   2        1.91        4.12      2.53 o 
  -8   3   2        0.34       -0.02      1.86 o 
  -7   3   2       46.21       50.70      3.17 o 
  -6   3   2       53.57       61.47      3.71 o 
  -5   3   2        4.40        4.37      0.91 o 
  -4   3   2       83.80      135.03      3.14 o 
  -3   3   2       25.47       38.89      1.50 o 
  -2   3   2     2759.99     2977.25     47.70 o 
  -1   3   2     3281.39     3368.96     49.18 o 
   0   3   2     1707.94     1759.39     25.89 o 
   1   3   2     7801.66     7942.65    116.08 o 
   2   3   2      838.35      821.00     10.44 o 
   3   3   2     1030.03      938.70     14.35 o 
   4   3   2      257.89      258.53      4.08 o 
   5   3   2      393.49      379.20      5.81 o 
   6   3   2      311.13      310.64      6.38 o 
   7   3   2      158.21      156.71      5.60 o 
   8   3   2       28.57       29.94      2.62 o 
   9   3   2       22.89       22.12      2.89 o 
  10   3   2        0.71        2.47      2.22 o 
  11   3   2       14.82       14.63      2.94 o 
 -10   4   2        0.25        1.93      2.86 o 
  -9   4   2        4.46        2.02      2.11 o 
  -8   4   2      231.32      224.74      7.84 o 
  -7   4   2      141.91      135.07      6.00 o 
  -6   4   2      528.69      507.28     10.50 o 
  -5   4   2        6.95        9.34      1.24 o 
  -4   4   2       11.77        6.96      0.94 o 
  -3   4   2      142.16      140.47      3.17 o 
  -2   4   2       60.36       42.20      1.54 o 
  -1   4   2      269.58      255.13      4.89 o 
   0   4   2      824.89      778.59     13.04 o 
   1   4   2      403.39      446.93      7.21 o 
   2   4   2     1830.69     1729.59     22.91 o 
   3   4   2     1258.38     1223.79     16.37 o 
   4   4   2       76.01       78.88      1.99 o 
   5   4   2        0.02        3.42      0.68 o 
   6   4   2      143.42      142.43      4.13 o 
   7   4   2       86.17       89.56      3.67 o 
   8   4   2      119.37      105.95      4.26 o 
   9   4   2        1.59        0.71      1.97 o 
  10   4   2        2.27        1.87      2.28 o 
 -10   5   2        4.48        1.68      2.54 o 
  -9   5   2        0.23        1.20      2.34 o 
  -8   5   2       73.82       73.52      4.66 o 
  -7   5   2        0.12       -0.27      1.74 o 
  -6   5   2        6.02       11.26      2.69 o 
  -5   5   2        0.18        1.35      1.12 o 
  -4   5   2       77.91       74.56      2.65 o 
  -3   5   2      687.06      656.84     10.83 o 
  -2   5   2      810.27      980.53     15.38 o 
  -1   5   2     1778.35     1828.38     27.59 o 
   0   5   2        1.71        3.36      0.63 o 
   1   5   2        3.85        8.40      0.68 o 
   2   5   2        1.58        2.60      0.85 o 
   3   5   2     3316.54     3469.37     43.06 o 
   4   5   2      429.46      418.56      6.37 o 
   5   5   2       47.44       51.39      2.08 o 
   6   5   2        3.80        5.12      2.17 o 
   7   5   2       61.85       64.12      3.11 o 
   8   5   2       31.42       32.04      2.70 o 
   9   5   2       16.21       20.52      2.90 o 
  10   5   2        0.05        3.03      2.29 o 
  -9   6   2        0.94       -2.20      2.20 o 
  -8   6   2        4.29        4.40      2.08 o 
  -7   6   2        0.09       -1.70      1.70 o 
  -6   6   2       43.94       39.14      5.81 o 
  -5   6   2      389.92      390.70      9.61 o 
  -4   6   2      825.86      802.78     14.25 o 
  -3   6   2        0.09        1.42      0.81 o 
  -2   6   2      991.75      970.95     15.41 o 
  -1   6   2      750.06      758.31     12.20 o 
   0   6   2      292.15      318.86      5.73 o 
   1   6   2       75.72       76.96      2.00 o 
   2   6   2      248.17      288.04      4.93 o 
   3   6   2      273.00      292.54      4.53 o 
   4   6   2        0.02       -0.27      0.62 o 
   5   6   2      460.86      445.56      7.87 o 
   6   6   2       13.75       13.87      1.63 o 
   7   6   2        0.00       -0.80      2.14 o 
   8   6   2        9.23        6.22      2.22 o 
   9   6   2       21.59       19.46      3.46 o 
  10   6   2       19.44       15.75      5.05 o 
  -9   7   2       39.56       41.30      4.14 o 
  -8   7   2        7.96        7.07      2.59 o 
  -7   7   2       70.93       67.30      5.41 o 
  -6   7   2       24.46       25.53      4.00 o 
  -5   7   2        4.42        3.98      3.50 o 
  -4   7   2      114.12      104.12      3.87 o 
  -3   7   2     1156.54     1065.39     18.32 o 
  -2   7   2       26.73       31.51      2.00 o 
  -1   7   2      145.22      132.18      3.25 o 
   0   7   2      377.32      405.12      7.16 o 
   1   7   2     1230.19     1212.75     18.88 o 
   2   7   2        1.05       -0.60      0.60 o 
   3   7   2      244.46      233.21      4.13 o 
   4   7   2       20.79       18.17      1.28 o 
   5   7   2       75.30       81.17      3.38 o 
   6   7   2        4.65        2.27      1.43 o 
   7   7   2       76.25       76.35      3.77 o 
   8   7   2        3.93        4.92      2.74 o 
   9   7   2        0.49       -0.68      5.24 o 
  10   7   2        2.87       -0.15      2.60 o 
  -9   8   2        0.69       -1.30      3.56 o 
  -8   8   2        0.01        1.10      2.36 o 
  -7   8   2       21.66       28.12      3.79 o 
  -6   8   2       30.61       24.68      3.39 o 
  -5   8   2       65.14       66.87      7.63 o 
  -4   8   2      188.69      193.19      8.22 o 
  -3   8   2       31.29       32.62      2.34 o 
  -2   8   2       23.76       17.10      1.64 o 
  -1   8   2       91.53       91.85      3.04 o 
   0   8   2      386.98      363.52      7.20 o 
   1   8   2        2.04        0.96      0.91 o 
   2   8   2       64.53       65.76      2.13 o 
   3   8   2        3.65        2.99      1.07 o 
   4   8   2      878.16      866.56     18.48 o 
   5   8   2      329.99      327.84      7.50 o 
   6   8   2       53.25       62.75      5.09 o 
   7   8   2       23.64       19.06      3.19 o 
   8   8   2        1.63        4.34      2.59 o 
   9   8   2        2.08       -0.11      4.58 o 
  -8   9   2        4.88        5.90      2.80 o 
  -7   9   2       69.09       85.52      6.18 o 
  -6   9   2        0.44        4.50      2.43 o 
  -5   9   2      241.41      248.04      9.92 o 
  -4   9   2       36.19       36.82      3.84 o 
  -3   9   2      139.60      131.77      6.57 o 
  -2   9   2      310.83      308.11      8.05 o 
  -1   9   2      475.43      455.53      9.78 o 
   0   9   2       59.48       49.99      2.65 o 
   1   9   2       20.78       18.00      1.98 o 
   2   9   2       50.49       57.92      3.31 o 
   3   9   2       69.34       74.75      3.52 o 
   4   9   2        1.36        2.64      1.51 o 
   5   9   2       87.52       93.26      5.48 o 
   6   9   2       33.69       25.60     10.10 o 
   7   9   2        0.00        0.84      2.44 o 
   8   9   2        6.92       11.93      5.85 o 
   9   9   2       19.02       22.00      3.79 o 
  -7  10   2       10.63        5.19      3.21 o 
  -6  10   2        2.33        1.01      2.60 o 
  -5  10   2       20.29       24.82      3.78 o 
  -4  10   2       29.90       34.90      3.82 o 
  -3  10   2       31.89       35.74     12.64 o 
  -2  10   2        7.16       11.18      3.08 o 
  -1  10   2       45.34       49.23      3.98 o 
   0  10   2      113.66      117.39      5.95 o 
   1  10   2       62.93       55.37      3.59 o 
   2  10   2        7.06        6.19      2.45 o 
   3  10   2        3.32        7.99      2.34 o 
   4  10   2       15.67       19.86      2.91 o 
   5  10   2        0.92        0.70      2.00 o 
   6  10   2      100.47       90.79      5.67 o 
   7  10   2       42.25       40.55      4.24 o 
   8  10   2        1.27        2.30      5.20 o 
  -7  11   2       12.95       10.82      7.26 o 
  -6  11   2        7.14        4.74      3.03 o 
  -5  11   2        0.51       -0.68      2.38 o 
  -4  11   2        2.75        5.93      2.47 o 
  -3  11   2       22.60       22.73      4.28 o 
  -2  11   2       49.62       49.97      4.25 o 
  -1  11   2      216.74      220.27      8.98 o 
   0  11   2       25.48       21.25      3.03 o 
   1  11   2        5.95        7.94      3.65 o 
   2  11   2       16.20       20.51      3.11 o 
   3  11   2        7.63        5.80      2.43 o 
   4  11   2       11.70       15.50      2.89 o 
   5  11   2       92.62       85.55      7.86 o 
   6  11   2       37.17       42.24      6.35 o 
   7  11   2        8.72       11.32      3.09 o 
   8  11   2        4.32        6.28      3.90 o 
  -6  12   2       49.15       19.17      3.34 o 
  -5  12   2        4.35        6.74      3.30 o 
  -4  12   2       14.45       15.94      3.28 o 
  -3  12   2        0.03        0.92      2.00 o 
  -2  12   2       42.29       44.58      4.27 o 
  -1  12   2       27.20       22.99      3.27 o 
   0  12   2       61.98       69.37      4.98 o 
   1  12   2       37.44       49.63      7.62 o 
   2  12   2      111.79      119.44      6.54 o 
   3  12   2        1.91       -2.21      2.21 o 
   4  12   2       57.23       68.45      6.99 o 
   5  12   2        1.07        3.12      2.59 o 
   6  12   2        0.90        3.58      2.70 o 
   7  12   2        0.86        4.56      2.76 o 
  -5  13   2        3.00        0.22      2.18 o 
  -4  13   2        3.23        4.66      5.35 o 
  -3  13   2        1.31       -1.25      2.53 o 
  -2  13   2       10.23       10.65      2.81 o 
  -1  13   2        0.98        2.37      4.20 o 
   0  13   2        0.67        1.82      2.30 o 
   1  13   2       22.85       27.91      3.65 o 
   2  13   2       12.16        6.24      4.39 o 
   3  13   2        7.11        3.45      3.09 o 
   4  13   2        3.52        6.03      2.64 o 
   5  13   2        0.93       -1.93      3.66 o 
   6  13   2        1.52        3.34      3.21 o 
  -3  14   2        1.65        2.78      2.43 o 
  -2  14   2       15.09       13.91      3.14 o 
  -1  14   2       11.95       17.39      3.27 o 
   0  14   2        0.12        1.03      2.64 o 
   1  14   2       24.11       23.65      4.90 o 
   2  14   2       53.39       43.70      7.38 o 
   3  14   2        8.99        7.72      4.93 o 
   4  14   2        5.76        7.11      3.11 o 
   5  14   2        0.08        0.07      2.62 o 
  -1  15   2        3.75        6.73      3.18 o 
   0  15   2        0.10        3.30      3.02 o 
   1  15   2        0.09        7.53      3.21 o 
   2  15   2        7.04        6.39      3.26 o 
   3  15   2        8.37        3.91      3.51 o 
  -1 -15   3       53.44       58.78      8.75 o 
   0 -15   3        1.35        6.54      5.50 o 
  -4 -14   3        0.08       -1.49      4.34 o 
  -3 -14   3        1.74        0.82      4.45 o 
  -2 -14   3       13.64       17.17      5.50 o 
  -1 -14   3        3.56        7.18      4.90 o 
   0 -14   3        6.89        7.00      5.17 o 
   1 -14   3        1.07        4.81      5.18 o 
   2 -14   3        0.29       -1.72      5.12 o 
   3 -14   3       10.03       13.06      5.92 o 
  -5 -13   3        0.80        4.21      2.87 o 
  -4 -13   3       32.91       36.23      3.98 o 
  -3 -13   3        1.25        2.29      4.33 o 
  -2 -13   3        0.05        1.19      4.30 o 
  -1 -13   3        1.03       -1.58      2.29 o 
   0 -13   3        3.87        3.77      2.42 o 
   1 -13   3      113.54      106.98     11.10 o 
   2 -13   3        1.29        1.00      4.77 o 
   3 -13   3        3.38        3.78      5.20 o 
   4 -13   3        7.88        1.51      5.59 o 
   5 -13   3        0.32        6.34      5.59 o 
  -6 -12   3        8.80        6.10      3.01 o 
  -5 -12   3        9.13        8.42      3.03 o 
  -4 -12   3        0.09        1.65      2.49 o 
  -3 -12   3        0.01       -2.25      2.25 o 
  -2 -12   3        3.08        1.00      1.72 o 
  -1 -12   3       63.54       55.91      4.09 o 
   0 -12   3      244.89      245.70      8.07 o 
   1 -12   3        7.29       10.74      2.13 o 
   2 -12   3        0.61        1.14      1.72 o 
   3 -12   3       15.51       18.17      2.72 o 
   4 -12   3        6.38        5.08      5.41 o 
   5 -12   3       35.64       28.48      7.10 o 
   6 -12   3        2.52        2.77      5.83 o 
  -7 -11   3        1.31       -2.70      2.70 o 
  -6 -11   3        1.97       -0.47      2.73 o 
  -5 -11   3        0.87        0.52      2.33 o 
  -4 -11   3        5.86        3.69      1.91 o 
  -3 -11   3        4.16        3.67      1.70 o 
  -2 -11   3      111.03      111.31      4.10 o 
  -1 -11   3        5.00        4.98      1.55 o 
   0 -11   3       60.79       58.14      3.17 o 
   1 -11   3       38.88       34.65      2.43 o 
   2 -11   3       29.53       33.57      2.47 o 
   3 -11   3       60.58       55.47      3.31 o 
   4 -11   3        1.25       -0.31      1.66 o 
   5 -11   3        1.66       -3.74      4.70 o 
   6 -11   3        1.05       -1.66      5.33 o 
   7 -11   3        0.05       -4.81      4.81 o 
  -8 -10   3        0.67       -1.29      2.92 o 
  -7 -10   3        0.02       -1.35      2.68 o 
  -6 -10   3       11.15       11.06      2.87 o 
  -5 -10   3        0.51        0.40      1.72 o 
  -4 -10   3       11.19        7.58      1.78 o 
  -3 -10   3        0.14        3.41      1.24 o 
  -2 -10   3       10.20        7.10      1.38 o 
  -1 -10   3       50.85       51.86      2.72 o 
   0 -10   3        1.66        1.72      1.18 o 
   1 -10   3       11.30       13.85      1.73 o 
   2 -10   3      688.88      671.46     13.65 o 
   3 -10   3       31.81       30.55      2.33 o 
   4 -10   3        4.01        4.51      1.65 o 
   5 -10   3       29.60       32.40      2.29 o 
   6 -10   3        0.43        0.29      5.01 o 
   7 -10   3       18.70       16.90      6.87 o 
  -9  -9   3        3.55        4.36      6.63 o 
  -8  -9   3        1.12       -2.69      2.69 o 
  -7  -9   3        7.94        7.18      2.97 o 
  -6  -9   3        4.31        6.38      2.67 o 
  -5  -9   3        2.96        4.79      1.90 o 
  -4  -9   3        1.44        0.46      1.13 o 
  -3  -9   3        3.15        3.42      1.17 o 
  -2  -9   3      176.47      179.19      4.54 o 
  -1  -9   3        9.74        9.67      1.67 o 
   0  -9   3       25.13       20.27      2.36 o 
   1  -9   3      225.51      227.90      5.79 o 
   2  -9   3      140.53      137.70      4.29 o 
   3  -9   3       21.95       20.05      1.94 o 
   4  -9   3       16.86       16.57      1.86 o 
   5  -9   3        6.01        6.32      2.33 o 
   6  -9   3       33.13       25.59      2.66 o 
   7  -9   3        0.20        4.65      5.27 o 
   8  -9   3       26.70       20.99      6.94 o 
  -9  -8   3        0.34        3.75      3.00 o 
  -8  -8   3        0.33        1.43      4.21 o 
  -7  -8   3       28.09       30.07      3.82 o 
  -6  -8   3        3.87        8.62      2.08 o 
  -5  -8   3        2.96        2.76      1.21 o 
  -4  -8   3       47.74       51.14      2.46 o 
  -3  -8   3      108.36      107.59      3.37 o 
  -2  -8   3      125.72      132.18      3.64 o 
  -1  -8   3      707.55      696.95     13.54 o 
   0  -8   3        3.89        1.57      1.01 o 
   1  -8   3       59.38       66.07      2.82 o 
   2  -8   3       50.31       45.59      2.52 o 
   3  -8   3      124.99      106.59      4.16 o 
   4  -8   3      249.96      233.08      6.73 o 
   5  -8   3      109.48       94.28      3.67 o 
   6  -8   3        0.55        1.72      1.50 o 
   7  -8   3       36.57       33.68      2.95 o 
   8  -8   3        0.03       13.23      6.01 o 
   9  -8   3        1.77        5.00      5.83 o 
  -9  -7   3        2.99        6.23      3.14 o 
  -8  -7   3       13.33        8.62      3.64 o 
  -7  -7   3        0.24        2.50      4.15 o 
  -6  -7   3       14.19        8.73      1.44 o 
  -5  -7   3        5.30        6.93      1.33 o 
  -4  -7   3      242.84      244.50      5.52 o 
  -3  -7   3      180.24      180.29      4.34 o 
  -2  -7   3       99.46       92.58      2.86 o 
  -1  -7   3        3.24        6.10      1.05 o 
   0  -7   3      203.21      226.59      5.23 o 
   1  -7   3      151.82      126.85      3.59 o 
   2  -7   3      460.69      423.20      7.90 o 
   3  -7   3     2239.29     2079.52     37.23 o 
   4  -7   3      106.12      107.07      3.76 o 
   5  -7   3        4.58        6.88      1.42 o 
   6  -7   3        1.49        1.29      1.30 o 
   7  -7   3        5.58       10.17      1.88 o 
   8  -7   3       50.72       38.91      7.44 o 
   9  -7   3        9.33        9.00      6.23 o 
 -10  -6   3        0.00       -3.45      4.10 o 
  -9  -6   3        8.92       10.17      4.21 o 
  -8  -6   3        1.71        1.92      3.47 o 
  -7  -6   3        4.24        1.49      2.12 o 
  -6  -6   3        7.17        5.67      1.30 o 
  -5  -6   3      304.81      304.83      5.96 o 
  -4  -6   3       31.20       30.21      1.55 o 
  -3  -6   3       69.24       69.14      1.94 o 
  -2  -6   3      476.66      475.79      8.71 o 
  -1  -6   3       27.35       32.10      2.19 o 
   0  -6   3     1387.80     1351.15     24.20 o 
   1  -6   3     1791.48     1839.51     32.60 o 
   2  -6   3       14.60       26.62      1.57 o 
   3  -6   3        0.66       -1.07      1.15 o 
   4  -6   3       29.53       28.06      1.94 o 
   5  -6   3      321.51      291.55      6.93 o 
   6  -6   3        5.78        4.59      1.72 o 
   7  -6   3       54.77       49.19      3.11 o 
   8  -6   3        0.38        1.06      1.68 o 
   9  -6   3        2.56       -0.42      5.39 o 
 -10  -5   3        0.39        6.52      3.00 o 
  -9  -5   3        3.12        2.42      2.73 o 
  -8  -5   3        3.72        3.53      2.56 o 
  -7  -5   3        0.27        1.39      1.66 o 
  -6  -5   3       19.58       22.25      2.23 o 
  -5  -5   3       21.49       20.44      1.41 o 
  -4  -5   3      115.75      118.80      2.53 o 
  -3  -5   3       11.69       15.95      0.90 o 
  -2  -5   3       17.59       15.84      0.93 o 
  -1  -5   3       58.80       56.11      1.74 o 
   0  -5   3       14.14       16.62      1.43 o 
   1  -5   3      302.47      320.90      6.49 o 
   2  -5   3        6.22        0.38      0.69 o 
   3  -5   3      482.73      459.84      9.17 o 
   4  -5   3      539.33      535.36     10.72 o 
   5  -5   3     2352.13     2168.36     38.83 o 
   6  -5   3      167.09      141.64      4.38 o 
   7  -5   3        0.98       -1.27      1.29 o 
   8  -5   3        4.38        5.65      1.94 o 
   9  -5   3        2.05        3.91      5.66 o 
  10  -5   3       54.41       59.01      9.29 o 
 -10  -4   3       10.44        7.77      3.13 o 
  -9  -4   3       62.55       71.02      5.49 o 
  -8  -4   3        8.69        6.82      2.74 o 
  -7  -4   3       22.62       23.62      1.74 o 
  -6  -4   3        2.15        1.19      0.89 o 
  -5  -4   3      213.02      194.96      4.06 o 
  -4  -4   3      543.11      532.35      7.35 o 
  -3  -4   3      157.45      155.49      2.77 o 
  -2  -4   3      135.89      124.95      2.11 o 
  -1  -4   3       79.69       85.40      1.92 o 
   0  -4   3     2480.00     2521.58     40.41 o 
   1  -4   3     1439.70     1469.96     25.82 o 
   2  -4   3      321.55      377.77      7.39 o 
   3  -4   3     1863.71     2029.21     35.71 o 
   4  -4   3      444.71      434.98      8.80 o 
   5  -4   3      761.94      747.56     14.38 o 
   6  -4   3       71.73       74.60      3.08 o 
   7  -4   3       17.35       15.84      1.84 o 
   8  -4   3       18.69       14.25      2.16 o 
   9  -4   3        0.74        1.99      1.82 o 
  10  -4   3        1.46        5.50      6.07 o 
 -10  -3   3       58.71       54.49      5.30 o 
  -9  -3   3       20.95       16.82      2.86 o 
  -8  -3   3        1.92        1.77      1.89 o 
  -7  -3   3        9.34        8.78      1.27 o 
  -6  -3   3      642.57      632.82     12.54 o 
  -5  -3   3      219.30      212.61      6.00 o 
  -4  -3   3      824.96      785.74     11.43 o 
  -3  -3   3      334.71      330.59      5.28 o 
  -2  -3   3       40.71       34.08      1.08 o 
  -1  -3   3     1046.69     1002.10     12.56 o 
   0  -3   3      826.10      715.32     14.60 o 
   1  -3   3     1323.31     1315.35     26.32 o 
   2  -3   3      251.79      249.69      5.21 o 
   3  -3   3      105.56       93.51      2.58 o 
   4  -3   3      621.93      579.82     11.07 o 
   5  -3   3        0.39       -0.04      0.82 o 
   6  -3   3       10.00       12.35      1.74 o 
   7  -3   3      443.04      406.88      9.01 o 
   8  -3   3      494.68      475.96     10.51 o 
   9  -3   3        0.01       -0.50      1.71 o 
  10  -3   3       44.31       55.18      8.87 o 
 -10  -2   3       26.90       26.13      3.45 o 
  -9  -2   3        7.44        9.47      2.44 o 
  -8  -2   3       21.70       19.59      2.57 o 
  -7  -2   3      439.07      442.52     10.43 o 
  -6  -2   3       85.93       84.02      4.39 o 
  -5  -2   3      127.09      120.25      2.93 o 
  -4  -2   3      108.51      103.51      3.06 o 
  -3  -2   3       46.21       61.89      1.48 o 
  -2  -2   3     3265.30     3120.46     38.07 o 
  -1  -2   3     2129.41     1996.90     27.31 o 
   0  -2   3      793.90      704.51     10.46 o 
   1  -2   3       94.40      105.10      2.67 o 
   2  -2   3     1721.66     1880.71     37.19 o 
   3  -2   3      956.97     1028.95     18.35 o 
   4  -2   3      294.79      251.95      5.37 o 
   5  -2   3       53.29       56.53      2.26 o 
   6  -2   3      494.51      453.67      9.42 o 
   7  -2   3      291.11      288.36      6.22 o 
   8  -2   3       51.43       52.69      3.03 o 
   9  -2   3       45.67       41.44      3.35 o 
  10  -2   3        1.39        0.64      3.52 o 
 -10  -1   3      102.20      104.84     22.86 o 
  -9  -1   3        5.75        6.80      2.92 o 
  -8  -1   3       76.48       81.06      5.50 o 
  -7  -1   3       83.49       80.31      3.19 o 
  -6  -1   3      512.57      518.38      8.83 o 
  -5  -1   3        2.05        0.30      0.60 o 
  -4  -1   3      122.74      113.76      2.39 o 
  -3  -1   3      308.63      287.46      4.06 o 
  -2  -1   3     1951.80     1830.58     21.49 o 
  -1  -1   3      193.06      182.65      2.81 o 
   0  -1   3     2217.21     2244.57     34.66 o 
   1  -1   3     1309.62     1182.57     20.86 o 
   2  -1   3      158.45      121.78      3.42 o 
   3  -1   3      803.73      754.68     13.58 o 
   4  -1   3     1969.99     2032.60     35.69 o 
   5  -1   3       69.20       82.88      2.46 o 
   6  -1   3        0.07       -0.73      0.79 o 
   7  -1   3       19.52       19.74      1.88 o 
   8  -1   3      134.27      137.70      7.15 o 
   9  -1   3       10.91        9.13      2.02 o 
  10  -1   3       24.90       24.49      4.75 o 
  11  -1   3        0.00       -2.30      7.99 o 
 -10   0   3       16.14       14.96      3.48 o 
  -9   0   3       13.76       14.70      3.34 o 
  -8   0   3       95.74       87.07      5.46 o 
  -7   0   3      244.77      235.72      5.43 o 
  -6   0   3        3.09        0.82      1.19 o 
  -5   0   3      153.07      159.81      3.24 o 
  -4   0   3       13.32       10.79      0.85 o 
  -3   0   3       67.38       60.60      1.43 o 
  -2   0   3      412.65      440.94      5.99 o 
  -1   0   3     5040.65     4893.25     66.11 o 
   0   0   3       64.52       61.80      1.64 o 
   1   0   3     1890.44     1865.20     31.03 o 
   2   0   3       11.15       21.11      0.97 o 
   3   0   3      552.22      494.99      9.06 o 
   4   0   3      611.71      626.68     10.53 o 
   5   0   3      112.65       93.46      2.30 o 
   6   0   3       79.31       77.57      2.49 o 
   7   0   3      317.66      319.12      6.74 o 
   8   0   3      204.73      196.72      5.06 o 
   9   0   3       85.26       90.49      4.17 o 
  10   0   3        5.87        4.65      2.89 o 
  11   0   3        0.62       -3.89      8.73 o 
 -10   1   3        2.61        1.23      2.75 o 
  -9   1   3       23.41       24.88      3.78 o 
  -8   1   3      533.33      501.60     36.86 o 
  -7   1   3       36.89       32.62      2.31 o 
  -6   1   3      231.05      227.25      4.73 o 
  -5   1   3      279.52      267.45      4.73 o 
  -4   1   3      615.62      606.23      9.64 o 
  -3   1   3      942.26      921.05     14.13 o 
  -2   1   3      315.30      284.07      4.35 o 
  -1   1   3      845.06      723.47     11.62 o 
   0   1   3      456.31      482.51      6.93 o 
   1   1   3       67.87       63.58      1.16 o 
   2   1   3     5094.50     4856.81     69.73 o 
   3   1   3       10.07        9.31      0.52 o 
   4   1   3      111.24      119.21      2.28 o 
   5   1   3        9.20       11.82      0.82 o 
   6   1   3     1313.03     1301.01     21.31 o 
   7   1   3       65.08       60.99      2.74 o 
   8   1   3      323.91      319.15      6.99 o 
   9   1   3        0.01       -1.45      1.45 o 
  10   1   3        5.27        3.17      2.72 o 
  11   1   3        2.93       -1.94      3.47 o 
 -10   2   3        9.59        7.86      3.11 o 
  -9   2   3        0.42       -0.12      4.09 o 
  -8   2   3       44.73       45.68      3.68 o 
  -7   2   3      353.70      360.59      8.11 o 
  -6   2   3      309.66      296.41      6.18 o 
  -5   2   3        0.36        0.97      0.96 o 
  -4   2   3      258.29      208.97      4.06 o 
  -3   2   3     2133.22     2308.73     37.15 o 
  -2   2   3       82.34      115.34      2.33 o 
  -1   2   3      155.30      134.48      2.93 o 
   0   2   3        0.24       -0.27      0.27 o 
   1   2   3     2563.96     2472.12     33.78 o 
   2   2   3     1497.72     1387.28     20.35 o 
   3   2   3       10.32       15.36      0.72 o 
   4   2   3       47.01       36.49      1.23 o 
   5   2   3       24.70       21.00      1.05 o 
   6   2   3      229.47      239.84      5.61 o 
   7   2   3      361.58      339.10      7.59 o 
   8   2   3        0.34        0.32      1.27 o 
   9   2   3        5.83        9.16      2.04 o 
  10   2   3       31.54       21.03      2.98 o 
  11   2   3       34.84       43.00     11.54 o 
 -10   3   3        3.47        2.45      2.69 o 
  -9   3   3        2.07        2.65      2.05 o 
  -8   3   3       88.45       77.28      4.53 o 
  -7   3   3      273.98      259.81      7.24 o 
  -6   3   3        1.34        5.82      2.08 o 
  -5   3   3       70.93       68.20      2.50 o 
  -4   3   3      113.02      100.79      2.45 o 
  -3   3   3       24.03       36.76      1.82 o 
  -2   3   3      118.23      126.88      2.64 o 
  -1   3   3     3181.16     3264.49     47.68 o 
   0   3   3       69.45       49.55      1.16 o 
   1   3   3     1234.28     1130.72     15.73 o 
   2   3   3      648.89      576.78      7.83 o 
   3   3   3      259.50      234.84      3.45 o 
   4   3   3       80.00       86.22      2.02 o 
   5   3   3       16.37       16.37      1.09 o 
   6   3   3      267.85      264.06      6.06 o 
   7   3   3        1.00       -1.26      1.29 o 
   8   3   3        2.64        1.65      1.41 o 
   9   3   3       47.47       41.32      3.08 o 
  10   3   3       14.86       16.60      3.54 o 
  11   3   3        1.68       -3.32      3.32 o 
 -10   4   3        1.74        3.92      3.30 o 
  -9   4   3       18.10       18.73      3.00 o 
  -8   4   3        9.48        9.53      2.38 o 
  -7   4   3      383.04      325.65      9.92 o 
  -6   4   3       10.65        3.59      1.55 o 
  -5   4   3      149.46      141.46      3.85 o 
  -4   4   3      737.80      750.33     12.23 o 
  -3   4   3     1682.64     1753.35     26.61 o 
  -2   4   3        8.97        6.65      0.91 o 
  -1   4   3     1694.71     1816.35     26.92 o 
   0   4   3      819.61      858.64     13.06 o 
   1   4   3      607.27      512.32      7.55 o 
   2   4   3       27.72       34.64      1.41 o 
   3   4   3       16.26       17.67      1.83 o 
   4   4   3      229.26      202.52      3.70 o 
   5   4   3      394.14      384.64      6.39 o 
   6   4   3        2.24        2.57      1.16 o 
   7   4   3      439.52      429.41      9.17 o 
   8   4   3       31.78       31.49      2.40 o 
   9   4   3        3.22        3.99      1.69 o 
  10   4   3        1.64        1.30      2.13 o 
  11   4   3        1.31        4.71      5.15 o 
 -10   5   3      108.82      117.20      7.54 o 
  -9   5   3        0.15        0.80      2.25 o 
  -8   5   3        5.04        4.34      2.05 o 
  -7   5   3       18.63       18.18      3.46 o 
  -6   5   3        1.70       -0.80      1.41 o 
  -5   5   3     1513.24     1444.67     29.26 o 
  -4   5   3      872.76      919.67     14.90 o 
  -3   5   3        5.28        2.73      0.82 o 
  -2   5   3      317.19      391.56      6.81 o 
  -1   5   3      355.01      378.54      7.75 o 
   0   5   3      614.71      597.21     10.34 o 
   1   5   3      127.81      115.93      2.67 o 
   2   5   3       17.34       16.73      0.99 o 
   3   5   3      195.97      193.14      3.13 o 
   4   5   3      716.25      700.47      9.95 o 
   5   5   3      155.00      155.70      3.55 o 
   6   5   3      342.68      336.79      7.48 o 
   7   5   3        3.27        2.83      1.36 o 
   8   5   3        0.74        1.13      1.52 o 
   9   5   3        0.24        2.23      4.71 o 
  10   5   3       13.67       18.83      2.79 o 
  -9   6   3        8.76        9.15      2.72 o 
  -8   6   3        2.20        2.22      2.08 o 
  -7   6   3        3.11        1.55      1.94 o 
  -6   6   3        0.07        0.92      2.57 o 
  -5   6   3      379.80      343.88     10.14 o 
  -4   6   3      257.00      224.38      5.75 o 
  -3   6   3       78.72       84.29      2.94 o 
  -2   6   3      184.16      206.20      4.26 o 
  -1   6   3     1005.78     1015.86     15.94 o 
   0   6   3      344.14      343.33      6.60 o 
   1   6   3      389.75      397.76      6.85 o 
   2   6   3      401.55      384.34      6.29 o 
   3   6   3       43.60       42.57      1.34 o 
   4   6   3       16.20       16.85      1.27 o 
   5   6   3      217.38      215.38      7.82 o 
   6   6   3       31.35       29.83      2.17 o 
   7   6   3        0.02        1.47      1.30 o 
   8   6   3        6.19        6.61      1.99 o 
   9   6   3       36.43       41.81      3.47 o 
  10   6   3        6.51        8.16      2.92 o 
  -9   7   3       21.54       17.09      3.27 o 
  -8   7   3       40.25       41.81      3.85 o 
  -7   7   3       19.07       22.49      3.04 o 
  -6   7   3       23.55       12.75      2.97 o 
  -5   7   3        0.12        1.66      2.20 o 
  -4   7   3      250.25      243.54      7.92 o 
  -3   7   3     2131.69     2047.95     36.77 o 
  -2   7   3      261.68      247.65      5.11 o 
  -1   7   3       11.36        7.75      0.96 o 
   0   7   3      938.76     1006.09     15.88 o 
   1   7   3      124.03      127.94      3.67 o 
   2   7   3       45.07       52.04      1.93 o 
   3   7   3        1.34        2.58      0.71 o 
   4   7   3       45.57       46.83      2.30 o 
   5   7   3      110.01      103.35      3.61 o 
   6   7   3       23.43       19.55      1.91 o 
   7   7   3       35.64       45.58      3.07 o 
   8   7   3        5.78        6.20      3.00 o 
   9   7   3        4.28        6.18      2.72 o 
  10   7   3        0.96       -4.49      4.49 o 
  -8   8   3        4.93        1.05      2.26 o 
  -7   8   3       28.70       13.02     12.98 o 
  -6   8   3        5.62        3.26      2.53 o 
  -5   8   3      106.19       87.86      5.67 o 
  -4   8   3       82.41       77.60      4.48 o 
  -3   8   3        0.73        0.04      1.73 o 
  -2   8   3      316.01      308.73      7.20 o 
  -1   8   3      364.38      364.99      7.98 o 
   0   8   3       63.17       66.77      2.72 o 
   1   8   3       16.66       16.02      1.80 o 
   2   8   3       17.41       15.14      1.50 o 
   3   8   3       46.72       40.91      2.59 o 
   4   8   3       93.36       92.96      3.77 o 
   5   8   3      168.88      154.16      5.03 o 
   6   8   3        1.38        3.14      1.44 o 
   7   8   3        0.18        0.17      1.75 o 
   8   8   3        4.31        1.89      2.39 o 
   9   8   3        7.74       10.05      2.91 o 
  -8   9   3       16.86       13.45      3.08 o 
  -7   9   3        2.32        6.62      2.67 o 
  -6   9   3        3.27        1.30      2.27 o 
  -5   9   3       20.71       25.75      6.06 o 
  -4   9   3       40.61       29.27      3.64 o 
  -3   9   3        8.38        6.20      1.91 o 
  -2   9   3      281.11      270.69      8.55 o 
  -1   9   3      329.81      342.19      9.96 o 
   0   9   3        1.89        4.24      1.38 o 
   1   9   3       13.70       13.86      2.04 o 
   2   9   3      722.52      720.71     22.31 o 
   3   9   3       21.86       20.58      4.44 o 
   4   9   3       19.03       19.17      2.58 o 
   5   9   3        1.46       -0.96      1.58 o 
   6   9   3        1.29       -0.57      1.74 o 
   7   9   3        8.14        3.14      3.87 o 
   8   9   3       10.19       12.26      2.96 o 
   9   9   3        0.19        4.00      2.69 o 
  -7  10   3       55.78       68.94      5.94 o 
  -6  10   3        3.14        5.98      2.75 o 
  -5  10   3       56.86       46.63      5.32 o 
  -4  10   3       23.03       17.46      6.43 o 
  -3  10   3       65.71       68.64      5.06 o 
  -2  10   3      447.75      425.45     14.42 o 
  -1  10   3      103.03      124.57      6.35 o 
   0  10   3      122.55      115.16      5.06 o 
   1  10   3       72.89       71.74      6.53 o 
   2  10   3       32.68       33.50      2.86 o 
   3  10   3       68.41       67.37      3.40 o 
   4  10   3        0.10       -1.24      2.02 o 
   5  10   3        2.81        0.08      2.19 o 
   6  10   3       77.45       74.16      5.32 o 
   7  10   3        4.10        3.25      2.64 o 
   8  10   3        5.09        5.96      2.81 o 
   9  10   3        0.85        5.73      5.01 o 
  -7  11   3        0.26        3.11      3.20 o 
  -6  11   3        0.84        2.02      2.53 o 
  -5  11   3       11.81        3.91      2.39 o 
  -4  11   3        1.03        1.26      3.94 o 
  -3  11   3       19.20       18.19      3.18 o 
  -2  11   3        3.22        5.29      2.38 o 
  -1  11   3       40.36       48.59      4.90 o 
   0  11   3        3.11        1.94      2.08 o 
   1  11   3        4.39        4.19      1.77 o 
   2  11   3       87.48       91.43      8.25 o 
   3  11   3        0.22        0.24      2.24 o 
   4  11   3       26.12       18.19      3.14 o 
   5  11   3        2.54        4.65      2.64 o 
   6  11   3        4.13        2.61      2.60 o 
   7  11   3        0.77        2.55      2.83 o 
   8  11   3        0.77       -0.20      2.96 o 
  -6  12   3        3.27        3.05      3.06 o 
  -5  12   3       33.79       33.47      4.30 o 
  -4  12   3        4.68        2.55      2.36 o 
  -3  12   3       14.00       13.59      7.47 o 
  -2  12   3       34.43       15.23     10.32 o 
  -1  12   3        5.72        2.13      2.16 o 
   0  12   3      195.77      181.15     11.16 o 
   1  12   3      102.60      110.11      6.91 o 
   2  12   3       32.65       19.93      3.42 o 
   3  12   3       47.84       45.82      9.04 o 
   4  12   3        7.17        7.01      3.62 o 
   5  12   3       34.10       36.12      4.20 o 
   6  12   3        0.42       -1.05      2.51 o 
   7  12   3        0.61        3.61      2.85 o 
  -5  13   3        1.14        2.75      4.32 o 
  -4  13   3       39.49       42.15      4.64 o 
  -3  13   3        0.59        1.58      2.97 o 
  -2  13   3        0.51        1.44      3.85 o 
  -1  13   3       55.43       54.26      4.72 o 
   0  13   3        0.01        1.73      2.47 o 
   1  13   3       51.04       52.75      4.00 o 
   2  13   3       43.34       48.79     10.62 o 
   3  13   3        1.39        3.97      2.60 o 
   4  13   3       20.09       20.80      3.50 o 
   5  13   3        0.34        2.67      2.68 o 
   6  13   3        0.32        0.93      2.75 o 
  -3  14   3        6.52        3.18      2.92 o 
  -2  14   3        4.81        4.35      2.66 o 
  -1  14   3        0.32        3.08      2.48 o 
   0  14   3       11.73       14.92      3.51 o 
   1  14   3        0.11       -1.24      2.54 o 
   2  14   3       23.28       15.45      3.46 o 
   3  14   3        2.74        6.29      3.16 o 
   4  14   3        0.46        4.65      2.75 o 
   5  14   3       24.36       23.22      3.54 o 
  -1  15   3        3.77        4.08      2.32 o 
   0  15   3        4.07        6.64      3.45 o 
   1  15   3       37.56       38.52      8.94 o 
   2  15   3       10.01        4.71      2.61 o 
   3  15   3       23.69       27.13      3.64 o 
  -4 -14   4        6.10        2.36      4.43 o 
  -3 -14   4        2.00       -1.82      4.66 o 
  -2 -14   4        0.99        1.66      5.06 o 
  -1 -14   4        3.28       10.38      5.63 o 
   0 -14   4        4.14       14.87      5.90 o 
   1 -14   4        7.22        9.38      5.61 o 
   2 -14   4       20.75       21.45      6.70 o 
   3 -14   4        2.21        5.04      5.79 o 
  -5 -13   4       21.07       28.94      6.11 o 
  -4 -13   4        0.10        9.86      5.09 o 
  -3 -13   4       14.55       13.13      5.55 o 
  -2 -13   4        6.24       14.29      5.70 o 
  -1 -13   4        8.14        8.63      3.14 o 
   0 -13   4      103.23       99.23      6.91 o 
   1 -13   4        1.01        0.54      2.80 o 
   2 -13   4        0.27        1.15      2.83 o 
   3 -13   4       15.37       20.92      6.66 o 
   4 -13   4        5.16        6.32      5.62 o 
  -6 -12   4        5.57        4.17      4.24 o 
  -5 -12   4        9.23       12.12      5.15 o 
  -4 -12   4        0.10        2.11      2.39 o 
  -3 -12   4        1.77        0.40      1.79 o 
  -2 -12   4        4.27        6.07      2.36 o 
  -1 -12   4       10.13       12.37      3.53 o 
   0 -12   4        3.90        2.22      2.14 o 
   1 -12   4        3.82        3.78      2.29 o 
   2 -12   4       67.03       80.69      5.48 o 
   3 -12   4        0.03        2.03      3.65 o 
   4 -12   4        8.40        8.78      6.24 o 
   5 -12   4        0.50       -0.37      5.67 o 
   6 -12   4        6.27       12.37      6.60 o 
  -7 -11   4        8.83        7.21      4.68 o 
  -6 -11   4        0.31       -2.17      2.40 o 
  -5 -11   4        0.46       -1.41      2.30 o 
  -4 -11   4        1.48        1.52      1.86 o 
  -3 -11   4      165.95      171.24      5.18 o 
  -2 -11   4       38.30       39.36      2.33 o 
  -1 -11   4        0.06       -0.99      1.21 o 
   0 -11   4        0.34       -0.07      1.23 o 
   1 -11   4       34.91       28.55      3.42 o 
   2 -11   4      176.77      177.95      9.52 o 
   3 -11   4      174.99      170.30      6.38 o 
   4 -11   4        8.36        4.32      2.38 o 
   5 -11   4       45.45       45.88      5.37 o 
   6 -11   4        8.20        1.73      5.64 o 
   7 -11   4       31.54       42.62      8.79 o 
  -8 -10   4       20.63       33.53      6.33 o 
  -7 -10   4        0.29       -1.30      2.49 o 
  -6 -10   4        7.88        5.93      2.68 o 
  -5 -10   4        4.02        1.21      1.90 o 
  -4 -10   4        3.74        2.44      1.77 o 
  -3 -10   4      103.03      112.24      4.40 o 
  -2 -10   4       52.86       57.69      2.78 o 
  -1 -10   4       14.55       15.92      1.69 o 
   0 -10   4       26.45       21.54      1.83 o 
   1 -10   4      301.30      305.09      7.20 o 
   2 -10   4        3.79        2.58      1.63 o 
   3 -10   4        0.12        0.91      3.12 o 
   4 -10   4       86.63       83.90      4.56 o 
   5 -10   4        0.00        4.48      2.16 o 
   6 -10   4      120.49      123.14     11.12 o 
   7 -10   4        0.01       -5.20      5.20 o 
  -8  -9   4        0.18       -2.70      2.70 o 
  -7  -9   4       16.04       20.13      3.34 o 
  -6  -9   4        4.13        3.12      1.86 o 
  -5  -9   4       22.59       26.47      2.11 o 
  -4  -9   4        3.07        0.85      1.50 o 
  -3  -9   4       51.22       53.88      2.55 o 
  -2  -9   4       27.07       34.09      2.01 o 
  -1  -9   4       87.54       97.10      3.49 o 
   0  -9   4      175.15      179.03      4.80 o 
   1  -9   4       65.97       73.50      2.95 o 
   2  -9   4        6.49        5.40      1.22 o 
   3  -9   4       12.71       11.07      1.44 o 
   4  -9   4       52.02       44.23      3.39 o 
   5  -9   4      208.46      182.35      6.52 o 
   6  -9   4       13.61       15.24      2.82 o 
   7  -9   4       11.24       14.47      8.68 o 
   8  -9   4        4.11        6.21      6.27 o 
  -9  -8   4        1.13       -2.12      3.50 o 
  -8  -8   4        0.04        0.10      2.53 o 
  -7  -8   4       20.46       20.85      3.27 o 
  -6  -8   4       12.37       11.96      1.91 o 
  -5  -8   4        0.79       -0.56      1.10 o 
  -4  -8   4       91.64       95.03      3.21 o 
  -3  -8   4       30.33       33.36      1.97 o 
  -2  -8   4      199.95      185.90      4.48 o 
  -1  -8   4      221.04      211.58      5.21 o 
   0  -8   4      296.65      301.66      6.71 o 
   1  -8   4       21.01       17.34      1.69 o 
   2  -8   4       62.66       63.24      2.65 o 
   3  -8   4      740.17      746.11     14.58 o 
   4  -8   4       81.69       85.55      4.17 o 
   5  -8   4        1.45        4.06      1.76 o 
   6  -8   4       30.93       39.39      3.37 o 
   7  -8   4        3.48        1.20      2.35 o 
   8  -8   4        7.30       -1.07      3.06 o 
  -9  -7   4        5.60        8.08      3.13 o 
  -8  -7   4        2.91        2.73      4.12 o 
  -7  -7   4        0.03       -1.63      1.63 o 
  -6  -7   4       16.56       17.68      1.72 o 
  -5  -7   4       67.45       73.70      2.63 o 
  -4  -7   4        6.36        5.20      1.19 o 
  -3  -7   4        4.71        7.17      1.30 o 
  -2  -7   4        1.97        5.24      1.09 o 
  -1  -7   4      173.23      165.99      4.22 o 
   0  -7   4       60.00       64.62      2.47 o 
   1  -7   4      167.99      141.45      4.09 o 
   2  -7   4       17.28       14.03      1.26 o 
   3  -7   4      491.02      480.78     11.43 o 
   4  -7   4       58.13       36.96      1.86 o 
   5  -7   4      687.84      642.25     15.02 o 
   6  -7   4       15.55       13.80      2.25 o 
   7  -7   4       22.64       26.93      3.00 o 
   8  -7   4        3.60        3.14      2.94 o 
   9  -7   4        7.76        3.29      5.94 o 
 -10  -6   4       17.07       16.79      5.08 o 
  -9  -6   4        0.52       -2.33      2.75 o 
  -8  -6   4        0.00        0.34      4.98 o 
  -7  -6   4        0.53        2.17      1.80 o 
  -6  -6   4        0.19       -1.11      1.11 o 
  -5  -6   4       27.75       29.03      1.77 o 
  -4  -6   4       10.15       10.95      1.21 o 
  -3  -6   4        6.32        4.64      0.99 o 
  -2  -6   4      140.19      142.40      3.89 o 
  -1  -6   4       11.75       13.40      1.01 o 
   0  -6   4      812.46      846.79     15.51 o 
   1  -6   4       29.50       33.61      2.45 o 
   2  -6   4      641.80      668.23     14.44 o 
   3  -6   4      292.18      264.90      7.09 o 
   4  -6   4      565.23      572.87     13.19 o 
   5  -6   4       57.99       61.85      2.67 o 
   6  -6   4      506.85      480.89     11.96 o 
   7  -6   4        1.17       -0.25      1.71 o 
   8  -6   4       99.73      104.94      7.19 o 
   9  -6   4        0.04       -4.86      4.86 o 
 -10  -5   4        5.01        2.74      5.80 o 
  -9  -5   4       50.06       55.09      4.95 o 
  -8  -5   4       19.39       19.04      3.33 o 
  -7  -5   4       46.07       47.91      2.53 o 
  -6  -5   4      138.89      138.87      3.85 o 
  -5  -5   4        8.19        9.14      1.25 o 
  -4  -5   4       40.65       40.33      1.52 o 
  -3  -5   4        5.18        6.75      0.68 o 
  -2  -5   4      266.95      285.02      4.45 o 
  -1  -5   4        5.67        7.55      0.88 o 
   0  -5   4        0.85        0.01      0.53 o 
   1  -5   4       84.38       90.07      3.03 o 
   2  -5   4      111.25      118.59      3.70 o 
   3  -5   4      399.84      374.93      8.83 o 
   4  -5   4     1942.60     1828.00     36.75 o 
   5  -5   4      461.07      448.18     10.87 o 
   6  -5   4      105.48       85.38      4.10 o 
   7  -5   4      242.00      211.06      6.88 o 
   8  -5   4       19.74       16.15      3.81 o 
   9  -5   4       74.26       73.36     11.50 o 
  10  -5   4        0.31       -0.74      6.03 o 
 -10  -4   4        4.46        7.33      3.21 o 
  -9  -4   4       93.59      106.25      6.64 o 
  -8  -4   4       21.30       20.10      2.72 o 
  -7  -4   4        0.48        2.49      1.20 o 
  -6  -4   4       68.35       66.82      2.41 o 
  -5  -4   4       49.81       48.39      1.94 o 
  -4  -4   4      138.07      141.67      3.18 o 
  -3  -4   4     1064.99     1012.84     12.92 o 
  -2  -4   4        0.40        1.98      0.54 o 
  -1  -4   4      417.88      429.98      6.98 o 
   0  -4   4      136.77      117.92      2.86 o 
   1  -4   4      274.59      259.30      7.07 o 
   2  -4   4      327.34      381.95      8.48 o 
   3  -4   4       29.58       28.42      1.81 o 
   4  -4   4      111.90      115.48      3.91 o 
   5  -4   4      270.90      275.96      7.33 o 
   6  -4   4       22.37       20.73      2.34 o 
   7  -4   4       48.49       42.04      3.17 o 
   8  -4   4      127.41      110.44      6.48 o 
   9  -4   4        0.81        3.37      3.00 o 
  10  -4   4       28.40       25.44      7.55 o 
 -10  -3   4        0.62        6.28      3.14 o 
  -9  -3   4       26.65       21.86      5.09 o 
  -8  -3   4       13.39       12.63      2.07 o 
  -7  -3   4      228.44      230.80      5.82 o 
  -6  -3   4       41.98       40.95      2.50 o 
  -5  -3   4       13.61       11.87      1.13 o 
  -4  -3   4      284.74      280.75      5.06 o 
  -3  -3   4       12.14       12.58      0.77 o 
  -2  -3   4      273.25      280.87      4.48 o 
  -1  -3   4     1037.02     1016.59     14.75 o 
   0  -3   4       58.67       49.83      1.21 o 
   1  -3   4       71.75       63.47      2.05 o 
   2  -3   4       65.07       80.41      2.89 o 
   3  -3   4     2106.42     2145.70     41.96 o 
   4  -3   4        6.45        4.21      0.99 o 
   5  -3   4      254.62      249.78      5.64 o 
   6  -3   4     1612.03     1570.00     28.51 o 
   7  -3   4      323.96      298.36      6.99 o 
   8  -3   4       10.73        6.14      2.00 o 
   9  -3   4        0.79        6.57      2.44 o 
  10  -3   4        0.00       -3.84      3.84 o 
 -10  -2   4       46.68       44.52      7.65 o 
  -9  -2   4       69.91       59.79      5.16 o 
  -8  -2   4        8.37       11.69      2.30 o 
  -7  -2   4        9.01       11.85      2.02 o 
  -6  -2   4        0.00       -0.54      1.01 o 
  -5  -2   4       21.67       24.60      1.44 o 
  -4  -2   4      380.21      328.81      5.68 o 
  -3  -2   4       63.88       81.08      2.04 o 
  -2  -2   4      136.08      113.67      2.02 o 
  -1  -2   4      126.21      114.14      2.03 o 
   0  -2   4      914.03      862.53     12.76 o 
   1  -2   4     1154.63     1185.28     21.00 o 
   2  -2   4     5340.23     5352.56    107.84 o 
   3  -2   4      480.19      504.76     10.59 o 
   4  -2   4      156.75      151.29      4.19 o 
   5  -2   4       37.50       32.73      2.13 o 
   6  -2   4      631.61      630.67     12.37 o 
   7  -2   4       13.00       11.63      1.70 o 
   8  -2   4      184.85      170.77      6.10 o 
   9  -2   4        8.42        7.28      2.21 o 
  10  -2   4        4.72        4.28      3.80 o 
 -10  -1   4        0.12       -0.29      2.86 o 
  -9  -1   4        0.28        0.32      2.61 o 
  -8  -1   4      206.32      227.73      8.31 o 
  -7  -1   4        3.21        2.85      1.24 o 
  -6  -1   4        2.44        3.01      1.18 o 
  -5  -1   4      169.32      172.03      3.64 o 
  -4  -1   4     1202.37     1152.34     16.26 o 
  -3  -1   4      210.42      214.42      3.33 o 
  -2  -1   4      555.16      491.14      6.77 o 
  -1  -1   4     1299.61     1308.88     18.01 o 
   0  -1   4     1195.43     1096.28     15.14 o 
   1  -1   4     2973.71     2963.60     50.61 o 
   2  -1   4     1872.43     1808.20     35.12 o 
   3  -1   4        0.11        2.47      1.04 o 
   4  -1   4       34.53       34.84      1.82 o 
   5  -1   4      645.87      622.60     10.99 o 
   6  -1   4      441.06      429.40      8.83 o 
   7  -1   4       53.66       47.29      2.55 o 
   8  -1   4      185.08      181.37      4.74 o 
   9  -1   4       53.93       42.95      3.61 o 
  10  -1   4        5.92       10.09      2.93 o 
  11  -1   4       24.16       24.74      4.96 o 
 -10   0   4       20.75       17.15      3.78 o 
  -9   0   4        5.67        3.96      2.87 o 
  -8   0   4      272.93      262.77      7.37 o 
  -7   0   4      246.08      237.75      5.50 o 
  -6   0   4       39.41       43.45      2.19 o 
  -5   0   4      804.54      774.80     12.24 o 
  -4   0   4        1.48        0.74      0.57 o 
  -3   0   4      283.09      265.85      4.21 o 
  -2   0   4      331.86      325.01      5.22 o 
  -1   0   4      310.47      316.15      4.58 o 
   0   0   4      169.25      154.49      4.21 o 
   1   0   4     1163.34     1075.61     20.45 o 
   2   0   4      108.69      139.10      2.87 o 
   3   0   4      531.58      526.37      9.79 o 
   4   0   4       10.56        6.76      0.74 o 
   5   0   4      553.01      539.67      8.27 o 
   6   0   4       15.30       14.66      1.41 o 
   7   0   4      171.01      171.22      4.32 o 
   8   0   4      418.71      418.78      8.51 o 
   9   0   4       47.44       45.69      5.79 o 
  10   0   4       47.08       40.12      4.28 o 
  11   0   4        0.11        0.43      3.37 o 
 -10   1   4        1.68        3.86      3.14 o 
  -9   1   4        0.46        4.83      2.90 o 
  -8   1   4       65.49       61.65      3.64 o 
  -7   1   4        8.04       10.70      1.60 o 
  -6   1   4      615.06      623.65     12.20 o 
  -5   1   4       77.48       68.42      2.22 o 
  -4   1   4       19.55       18.39      1.08 o 
  -3   1   4      156.58      118.22      2.47 o 
  -2   1   4     3807.10     3785.91     55.39 o 
  -1   1   4      488.23      532.05      8.69 o 
   0   1   4     1797.87     1619.81     24.18 o 
   1   1   4      980.72      964.65     14.17 o 
   2   1   4       22.87       36.68      0.97 o 
   3   1   4     1310.95     1274.50     24.88 o 
   4   1   4      394.05      377.55      6.78 o 
   5   1   4       13.55       13.34      0.80 o 
   6   1   4       12.74       14.28      1.38 o 
   7   1   4        2.39        2.02      1.07 o 
   8   1   4       47.34       47.02      3.25 o 
   9   1   4        0.32        0.60      1.73 o 
  10   1   4        1.20        0.66      2.44 o 
  11   1   4       13.71       16.48      4.53 o 
 -10   2   4       11.03       15.98      3.69 o 
  -9   2   4        2.98        5.95      2.36 o 
  -8   2   4      113.04       93.14      4.26 o 
  -7   2   4      148.25      148.14      4.56 o 
  -6   2   4      788.06      773.29     14.80 o 
  -5   2   4       20.38       22.68      1.55 o 
  -4   2   4      476.15      493.41      8.83 o 
  -3   2   4      494.83      505.93      7.64 o 
  -2   2   4     1715.16     1801.20     24.83 o 
  -1   2   4        1.69        1.77      0.49 o 
   0   2   4     4522.70     4417.18     63.64 o 
   1   2   4     1083.98      997.48     13.99 o 
   2   2   4      502.03      528.14      8.08 o 
   3   2   4      140.44      145.10      2.50 o 
   4   2   4      325.66      301.78      4.90 o 
   5   2   4      354.65      326.58      7.63 o 
   6   2   4      255.08      240.46      5.57 o 
   7   2   4        2.33        3.97      1.53 o 
   8   2   4        8.78        7.60      2.26 o 
   9   2   4       83.34       92.00      4.79 o 
  10   2   4       52.91       56.63     10.25 o 
  11   2   4        1.03        3.74      3.68 o 
 -10   3   4        6.08        4.76      3.00 o 
  -9   3   4        0.01        1.28      2.09 o 
  -8   3   4       16.10       17.46      2.71 o 
  -7   3   4        8.41        8.58      1.65 o 
  -6   3   4     1015.40      929.29     19.72 o 
  -5   3   4        6.78        8.72      1.19 o 
  -4   3   4        3.84        7.38      1.27 o 
  -3   3   4     1344.25     1354.46     20.65 o 
  -2   3   4        1.70        2.18      0.52 o 
  -1   3   4     2852.22     2715.39     42.88 o 
   0   3   4      877.69      944.00     15.35 o 
   1   3   4      414.86      429.01      7.34 o 
   2   3   4      117.22      112.16      2.26 o 
   3   3   4      398.95      331.62      4.87 o 
   4   3   4      816.35      825.11     11.24 o 
   5   3   4      410.41      360.61      5.94 o 
   6   3   4        5.65        6.49      1.23 o 
   7   3   4       96.81       86.68      3.25 o 
   8   3   4        1.44        0.88      1.28 o 
   9   3   4       73.84       82.85      4.57 o 
  10   3   4        8.37        7.31      3.65 o 
  11   3   4        1.80       -1.71      5.08 o 
 -10   4   4       44.00       39.86      4.74 o 
  -9   4   4        0.57       -1.25      2.60 o 
  -8   4   4       10.31       15.06      2.79 o 
  -7   4   4        2.75        3.48      2.71 o 
  -6   4   4      205.65      176.38      5.62 o 
  -5   4   4     1794.11     1751.75     35.16 o 
  -4   4   4      306.16      306.40      6.27 o 
  -3   4   4       23.83       30.32      1.55 o 
  -2   4   4     1234.52     1388.36     20.97 o 
  -1   4   4       57.85       74.16      2.63 o 
   0   4   4      223.41      223.61      3.96 o 
   1   4   4      200.22      210.76      3.76 o 
   2   4   4      560.47      491.11      7.31 o 
   3   4   4      934.45      885.73     11.95 o 
   4   4   4       15.23       15.55      0.91 o 
   5   4   4        0.11        0.62      0.80 o 
   6   4   4      157.23      163.22      4.40 o 
   7   4   4       27.25       29.81      2.11 o 
   8   4   4      134.80      121.83      4.06 o 
   9   4   4       22.23       27.34      2.94 o 
  10   4   4        4.42        5.23      3.28 o 
  -9   5   4        1.11        4.28      2.47 o 
  -8   5   4       29.91       41.59      3.74 o 
  -7   5   4      212.00      181.63      6.96 o 
  -6   5   4       48.27       40.89      3.01 o 
  -5   5   4      352.19      365.09      9.09 o 
  -4   5   4      648.50      624.31     12.37 o 
  -3   5   4       57.45       55.13      2.02 o 
  -2   5   4       39.46       46.09      1.89 o 
  -1   5   4      127.37      129.95      2.83 o 
   0   5   4       78.77       80.13      2.00 o 
   1   5   4        2.00        2.97      0.56 o 
   2   5   4      151.41      141.83      2.69 o 
   3   5   4       96.33      105.89      2.19 o 
   4   5   4       22.44       24.66      1.27 o 
   5   5   4        7.29       11.14      1.31 o 
   6   5   4       58.47       70.98      2.94 o 
   7   5   4       56.83       59.80      2.99 o 
   8   5   4        0.75        2.33      1.37 o 
   9   5   4        1.06        3.84      1.70 o 
  10   5   4        2.54        4.93      3.34 o 
  -9   6   4        2.26        0.29      2.89 o 
  -8   6   4      181.62      176.25      7.12 o 
  -7   6   4        6.24        4.70      2.22 o 
  -6   6   4        6.31        4.04      2.03 o 
  -5   6   4      226.93      186.68      6.70 o 
  -4   6   4        2.64        0.42      1.63 o 
  -3   6   4     1302.27     1230.62     22.65 o 
  -2   6   4     1495.29     1521.56     23.43 o 
  -1   6   4      324.60      319.73      6.25 o 
   0   6   4       14.13       20.02      1.22 o 
   1   6   4       33.76       36.90      1.46 o 
   2   6   4       73.13       69.20      2.00 o 
   3   6   4      133.79      127.99      2.70 o 
   4   6   4        2.03        1.91      0.82 o 
   5   6   4        3.91        3.12      1.17 o 
   6   6   4        8.67       10.62      1.50 o 
   7   6   4        0.02        0.24      1.24 o 
   8   6   4        7.71        5.72      1.57 o 
   9   6   4        2.99        2.50      3.32 o 
  10   6   4        8.98       15.03      5.01 o 
  -9   7   4        3.06        7.66      2.64 o 
  -8   7   4        4.28        3.04      2.43 o 
  -7   7   4        2.14        3.72      2.11 o 
  -6   7   4        3.09        0.43      3.14 o 
  -5   7   4      776.88      730.96     18.76 o 
  -4   7   4       38.27       53.90      4.31 o 
  -3   7   4     1080.42     1078.68     25.96 o 
  -2   7   4        8.59        7.33      1.41 o 
  -1   7   4       73.05       83.91      2.75 o 
   0   7   4        4.85        5.04      0.86 o 
   1   7   4      557.03      557.86      9.36 o 
   2   7   4       67.21       69.54      2.21 o 
   3   7   4       75.24       69.68      2.00 o 
   4   7   4       15.18       17.32      1.60 o 
   5   7   4       46.70       48.01      2.55 o 
   6   7   4       17.85       13.92      1.71 o 
   7   7   4       34.85       40.79      2.61 o 
   8   7   4        0.19       -0.36      1.76 o 
   9   7   4        0.21        4.94      4.48 o 
  10   7   4        0.01       -4.47      4.47 o 
  -8   8   4        0.02        3.17      2.49 o 
  -7   8   4        4.59        7.46      3.68 o 
  -6   8   4       28.71       40.51      4.31 o 
  -5   8   4       19.79       30.08      3.65 o 
  -4   8   4       77.32       62.27      4.09 o 
  -3   8   4      405.20      360.62     10.37 o 
  -2   8   4       46.65       50.61      4.16 o 
  -1   8   4      114.06      104.72      3.50 o 
   0   8   4      682.85      706.04     13.67 o 
   1   8   4      150.21      146.80      4.12 o 
   2   8   4        0.93        4.16      1.81 o 
   3   8   4        3.55        2.59      1.18 o 
   4   8   4       81.34       74.78      3.42 o 
   5   8   4        2.69        0.80      1.25 o 
   6   8   4       41.18       47.01      2.77 o 
   7   8   4        2.25        2.39      1.49 o 
   8   8   4        0.62        2.81      2.48 o 
   9   8   4        0.03        1.80      4.41 o 
  -8   9   4       14.22       14.14      2.89 o 
  -7   9   4       32.11       32.10      3.67 o 
  -6   9   4        1.74       -0.62      2.52 o 
  -5   9   4       38.45       40.52      4.29 o 
  -4   9   4       41.93       34.18      3.79 o 
  -3   9   4       54.64       53.28      3.75 o 
  -2   9   4      301.98      320.52      9.56 o 
  -1   9   4        6.41        7.54      1.88 o 
   0   9   4        0.03        0.11      1.42 o 
   1   9   4      148.27      156.47      5.66 o 
   2   9   4        5.28        7.53      1.75 o 
   3   9   4       75.94       76.85      3.12 o 
   4   9   4        5.23        5.37      2.07 o 
   5   9   4       49.53       45.78      2.98 o 
   6   9   4        2.68       -0.31      2.23 o 
   7   9   4        0.02       -0.26      1.72 o 
   8   9   4        0.05       -0.84      4.03 o 
   9   9   4        5.56       -3.45      4.35 o 
  -7  10   4        7.83        8.01      4.48 o 
  -6  10   4       30.01       28.12      4.24 o 
  -5  10   4        0.57        2.79      2.50 o 
  -4  10   4      270.14      243.55      9.89 o 
  -3  10   4       61.35       66.80      4.91 o 
  -2  10   4        0.27       -0.57      1.60 o 
  -1  10   4       78.44       70.71      4.26 o 
   0  10   4       60.34       59.16      3.74 o 
   1  10   4        8.50        9.18      1.97 o 
   2  10   4        0.11        4.51      1.70 o 
   3  10   4       37.17       42.49      3.35 o 
   4  10   4       35.40       32.93      2.67 o 
   5  10   4        0.02        0.35      2.02 o 
   6  10   4        1.22        1.52      2.30 o 
   7  10   4        5.56       -1.85      4.87 o 
   8  10   4        6.82        6.01      4.40 o 
  -6  11   4        8.07        7.34      3.28 o 
  -5  11   4      140.25      139.88      7.52 o 
  -4  11   4       18.55       14.53      3.08 o 
  -3  11   4        3.91        2.11      2.55 o 
  -2  11   4       55.77       55.32      4.58 o 
  -1  11   4       21.09       21.64      3.17 o 
   0  11   4      180.90      192.77      6.96 o 
   1  11   4      141.18      144.78      5.88 o 
   2  11   4        5.75        6.39      1.78 o 
   3  11   4       95.94       83.93      5.29 o 
   4  11   4       27.21       19.16      5.82 o 
   5  11   4        2.40        2.38      2.40 o 
   6  11   4        3.80        2.78      2.44 o 
   7  11   4        4.08        5.48      2.78 o 
   8  11   4        0.42       -4.03      4.03 o 
  -6  12   4        3.63        5.83      2.79 o 
  -5  12   4        4.24        1.37      2.72 o 
  -4  12   4        1.24       -1.38      2.50 o 
  -3  12   4        1.41       -0.54      2.32 o 
  -2  12   4      184.18      187.00      8.41 o 
  -1  12   4      112.15      110.92     15.31 o 
   0  12   4        0.02        0.73      3.50 o 
   1  12   4       12.21       11.15      2.62 o 
   2  12   4        3.98        5.32      3.23 o 
   3  12   4       27.17       27.07      7.54 o 
   4  12   4       46.45       52.65      6.80 o 
   5  12   4       10.49        8.97      4.00 o 
   6  12   4        4.40        2.92      2.56 o 
   7  12   4        1.91       -4.37      4.37 o 
  -5  13   4        0.41        0.73      2.29 o 
  -4  13   4        0.03        3.44      2.63 o 
  -3  13   4       10.45       17.84      3.45 o 
  -2  13   4        9.85        6.56      2.70 o 
  -1  13   4        1.61        7.03      2.78 o 
   0  13   4        7.74        4.87      2.67 o 
   1  13   4        4.12        5.63      2.19 o 
   2  13   4       28.98       28.01      6.48 o 
   3  13   4       80.21       81.34      5.54 o 
   4  13   4        0.13       -5.69      5.69 o 
   5  13   4        1.75        4.02      2.61 o 
   6  13   4        6.50        9.36      2.85 o 
  -3  14   4        0.00        3.24      2.55 o 
  -2  14   4        8.25        6.83      3.77 o 
  -1  14   4        5.14        4.82      2.71 o 
   0  14   4        4.94        3.35      2.24 o 
   1  14   4       45.78       42.01      4.62 o 
   2  14   4        2.20        4.19      2.78 o 
   3  14   4        1.69        0.34      2.53 o 
   4  14   4       11.21       19.41      7.36 o 
   5  14   4        0.75        2.76      2.75 o 
  -1  15   4        5.57        8.18      2.09 o 
   0  15   4        3.24        6.21      5.25 o 
   1  15   4        7.34        9.31      3.02 o 
   2  15   4        2.55        3.81      3.84 o 
   3  15   4        1.12        0.13      5.09 o 
  -3 -14   5        2.33        0.73      5.11 o 
  -2 -14   5        0.41        6.75      5.39 o 
  -1 -14   5        0.27        0.68      5.08 o 
   0 -14   5       25.67       26.55      7.01 o 
   1 -14   5       51.22       50.47      8.26 o 
   2 -14   5        0.01        1.97      5.09 o 
  -5 -13   5        3.92       -1.38      4.80 o 
  -4 -13   5        2.11        0.35      4.92 o 
  -3 -13   5        3.30        7.45      5.01 o 
  -2 -13   5        2.11        2.53      3.06 o 
  -1 -13   5        7.41        6.85      2.61 o 
   0 -13   5        5.57        1.80      4.10 o 
   1 -13   5       63.46       59.57      5.87 o 
   2 -13   5        2.19        1.82      2.94 o 
   3 -13   5        0.33        0.32      2.94 o 
   4 -13   5       41.51       36.27      9.84 o 
  -6 -12   5        1.05        1.08      4.51 o 
  -5 -12   5       12.50       13.16      5.73 o 
  -4 -12   5       20.82       22.02      4.02 o 
  -3 -12   5        1.16       -1.44      2.32 o 
  -2 -12   5        2.13        1.80      1.84 o 
  -1 -12   5        5.87        4.24      2.25 o 
   0 -12   5        6.22       10.23      2.25 o 
   1 -12   5       34.42       36.46      3.87 o 
   2 -12   5       19.67       13.96      2.89 o 
   3 -12   5       13.82        7.11      2.55 o 
   4 -12   5       11.87       14.22      4.80 o 
   5 -12   5       73.38       79.99      7.11 o 
  -7 -11   5        9.98       14.04      5.17 o 
  -6 -11   5        4.55        9.96      5.15 o 
  -5 -11   5       11.99       11.97      3.46 o 
  -4 -11   5       31.38       29.41      4.56 o 
  -3 -11   5        5.76        5.51      1.76 o 
  -2 -11   5        0.01       -0.90      1.30 o 
  -1 -11   5       38.57       40.62      3.23 o 
   0 -11   5       39.62       43.78      3.68 o 
   1 -11   5        9.40        8.91      2.05 o 
   2 -11   5       75.82       66.18      4.23 o 
   3 -11   5       66.35       68.85      4.32 o 
   4 -11   5       21.59        8.18      2.61 o 
   5 -11   5        4.02        8.96      2.75 o 
   6 -11   5        0.18       -2.97      2.97 o 
  -7 -10   5        2.00        0.65      4.17 o 
  -6 -10   5       12.21       10.62      3.87 o 
  -5 -10   5        1.52        5.42      3.23 o 
  -4 -10   5        5.78        4.07      1.67 o 
  -3 -10   5       89.43       94.92      4.79 o 
  -2 -10   5       91.15       91.29      3.83 o 
  -1 -10   5      101.99       99.03      4.90 o 
   0 -10   5       82.56       76.51      3.86 o 
   1 -10   5       43.91       45.89      3.40 o 
   2 -10   5      116.18      103.83      4.73 o 
   3 -10   5       97.27       99.42      4.73 o 
   4 -10   5        0.59       -0.32      1.59 o 
   5 -10   5       64.36       78.24      4.77 o 
   6 -10   5        0.57       -0.19      2.27 o 
   7 -10   5       74.72       69.10      6.71 o 
  -8  -9   5        4.63       11.63      4.87 o 
  -7  -9   5        3.54       -3.13      3.56 o 
  -6  -9   5       51.50       45.52      3.28 o 
  -5  -9   5        1.60        2.52      1.48 o 
  -4  -9   5        4.46        4.17      1.49 o 
  -3  -9   5       10.66        7.28      1.60 o 
  -2  -9   5      426.99      403.99      9.22 o 
  -1  -9   5      317.13      313.79     11.92 o 
   0  -9   5       55.72       45.81      2.99 o 
   1  -9   5        0.25       -0.70      1.22 o 
   2  -9   5       41.96       47.98      3.22 o 
   3  -9   5       83.28       74.79      4.17 o 
   4  -9   5      410.71      380.32     10.26 o 
   5  -9   5       21.07       20.20      2.64 o 
   6  -9   5        0.08        0.07      1.88 o 
   7  -9   5        1.40       -0.96      2.92 o 
   8  -9   5       10.65       10.17      3.75 o 
  -9  -8   5        0.01       -0.49      3.81 o 
  -8  -8   5        0.48       -2.36      3.38 o 
  -7  -8   5        1.07        0.43      1.88 o 
  -6  -8   5       46.91       50.68      2.88 o 
  -5  -8   5        3.07        4.87      1.28 o 
  -4  -8   5        2.26        2.36      1.08 o 
  -3  -8   5       49.59       48.26      2.35 o 
  -2  -8   5       80.60       87.28      3.42 o 
  -1  -8   5        5.21        9.61      1.94 o 
   0  -8   5       12.78        8.40      1.54 o 
   1  -8   5       54.00       50.08      2.96 o 
   2  -8   5      258.09      252.48      7.15 o 
   3  -8   5       13.27       13.88      2.05 o 
   4  -8   5      823.06      763.27     17.26 o 
   5  -8   5       18.16       19.18      2.57 o 
   6  -8   5        3.76        3.87      2.31 o 
   7  -8   5       85.87       92.59      5.63 o 
   8  -8   5        8.26        0.32      2.98 o 
  -9  -7   5       31.57       41.83      6.52 o 
  -8  -7   5        7.31        9.65      4.37 o 
  -7  -7   5       19.75       22.30      2.67 o 
  -6  -7   5        0.01        0.61      1.07 o 
  -5  -7   5       55.53       54.90      2.44 o 
  -4  -7   5      112.54      107.62      3.36 o 
  -3  -7   5      117.34      124.09      4.32 o 
  -2  -7   5      388.21      379.36      8.31 o 
  -1  -7   5       19.99       18.14      1.77 o 
   0  -7   5       15.54       19.75      1.81 o 
   1  -7   5      236.08      252.17      6.67 o 
   2  -7   5        2.25        2.30      1.13 o 
   3  -7   5        2.40        2.49      1.34 o 
   4  -7   5       36.90       33.49      2.72 o 
   5  -7   5        6.33        2.99      1.81 o 
   6  -7   5      135.35      115.32      5.34 o 
   7  -7   5       26.80       28.14      3.09 o 
   8  -7   5       32.67       29.40      4.20 o 
   9  -7   5        3.65        3.42      3.17 o 
  -9  -6   5        0.12        0.93      3.50 o 
  -8  -6   5        0.01       -0.03      1.84 o 
  -7  -6   5       44.56       48.65      2.94 o 
  -6  -6   5        8.84        8.47      1.35 o 
  -5  -6   5        0.52        1.97      0.98 o 
  -4  -6   5      110.00      106.30      2.94 o 
  -3  -6   5      409.42      389.25      7.66 o 
  -2  -6   5      140.78      134.31      3.85 o 
  -1  -6   5     1178.10     1131.67     18.95 o 
   0  -6   5      125.29      128.58      3.47 o 
   1  -6   5       20.98       20.19      2.10 o 
   2  -6   5       10.70        5.93      1.23 o 
   3  -6   5       35.42       29.58      2.30 o 
   4  -6   5        1.09       -0.13      1.26 o 
   5  -6   5      152.05      135.78      5.06 o 
   6  -6   5      314.04      278.66      8.08 o 
   7  -6   5       41.96       38.05      4.92 o 
   8  -6   5       10.86        8.16      2.56 o 
   9  -6   5        4.31        0.18      4.65 o 
 -10  -5   5       13.10       17.46      5.37 o 
  -9  -5   5        5.93        5.76      2.94 o 
  -8  -5   5       50.33       52.74      5.61 o 
  -7  -5   5       19.71       20.27      1.83 o 
  -6  -5   5       54.03       45.79      2.32 o 
  -5  -5   5        3.86        5.68      1.13 o 
  -4  -5   5      653.35      622.20     10.34 o 
  -3  -5   5      143.69      156.32      3.46 o 
  -2  -5   5      312.43      290.16      4.90 o 
  -1  -5   5       34.42       35.12      1.37 o 
   0  -5   5     1130.97     1175.36     20.79 o 
   1  -5   5       35.64       41.28      2.00 o 
   2  -5   5      579.02      548.23     11.84 o 
   3  -5   5      335.26      298.25      7.33 o 
   4  -5   5        3.88        2.24      1.21 o 
   5  -5   5       87.67       74.35      3.55 o 
   6  -5   5      294.55      309.02      8.50 o 
   7  -5   5       27.27       28.48      2.83 o 
   8  -5   5        0.12       -0.63      1.67 o 
   9  -5   5        6.75        3.27      3.25 o 
  10  -5   5       87.18       92.41      8.07 o 
 -10  -4   5        0.57        6.85      4.28 o 
  -9  -4   5       34.33       38.83      5.31 o 
  -8  -4   5       19.88       17.74      3.37 o 
  -7  -4   5        2.82        1.98      1.30 o 
  -6  -4   5       87.61       82.11      2.91 o 
  -5  -4   5      533.06      527.26      8.86 o 
  -4  -4   5        4.75        3.20      0.67 o 
  -3  -4   5      259.06      288.20      4.52 o 
  -2  -4   5        4.96        3.00      0.54 o 
  -1  -4   5      428.29      388.55      6.42 o 
   0  -4   5       52.93       47.90      1.49 o 
   1  -4   5     2917.54     2907.95     65.03 o 
   2  -4   5     1012.68     1094.96     22.00 o 
   3  -4   5       64.47       65.02      2.62 o 
   4  -4   5      196.98      172.32      4.98 o 
   5  -4   5       35.92       36.15      2.47 o 
   6  -4   5      178.14      163.04      5.49 o 
   7  -4   5      160.22      136.76      5.27 o 
   8  -4   5       16.47       12.88      2.38 o 
   9  -4   5       86.49       87.50      5.85 o 
  10  -4   5       12.15       16.20      3.38 o 
 -10  -3   5       18.22       15.83      5.41 o 
  -9  -3   5       51.40       55.44      9.20 o 
  -8  -3   5        3.18        2.99      1.98 o 
  -7  -3   5        0.07        2.44      1.26 o 
  -6  -3   5       85.95       83.22      2.91 o 
  -5  -3   5       64.57       57.06      2.32 o 
  -4  -3   5       12.70       16.31      1.05 o 
  -3  -3   5      174.15      184.63      3.39 o 
  -2  -3   5       85.44       76.17      1.76 o 
  -1  -3   5      172.23      166.31      3.05 o 
   0  -3   5      112.77      142.85      2.77 o 
   1  -3   5      624.82      713.63     14.40 o 
   2  -3   5     1126.70     1168.50     26.78 o 
   3  -3   5       15.57       17.44      1.29 o 
   4  -3   5      438.33      438.49      9.78 o 
   5  -3   5      385.51      368.42      8.85 o 
   6  -3   5       97.47       94.52      8.35 o 
   7  -3   5       23.74       19.99      2.30 o 
   8  -3   5       74.22       78.58      4.98 o 
   9  -3   5       15.43       16.49      2.59 o 
  10  -3   5       24.48       27.98      4.11 o 
 -10  -2   5        6.61       11.13      3.36 o 
  -9  -2   5       86.52       86.95      7.21 o 
  -8  -2   5        1.36        3.35      2.36 o 
  -7  -2   5        2.14        1.85      1.44 o 
  -6  -2   5      260.71      272.97      6.29 o 
  -5  -2   5      368.35      356.29      6.88 o 
  -4  -2   5      541.03      507.50      7.69 o 
  -3  -2   5      427.45      384.39      5.99 o 
  -2  -2   5       83.05       89.40      1.97 o 
  -1  -2   5      239.70      259.00      4.02 o 
   0  -2   5      119.62      136.44      2.38 o 
   1  -2   5      211.01      209.49      3.82 o 
   2  -2   5      736.65      836.17     16.79 o 
   3  -2   5      325.85      334.89      8.59 o 
   4  -2   5        0.14        0.45      0.68 o 
   5  -2   5        2.62        2.83      0.92 o 
   6  -2   5      537.61      494.21     11.48 o 
   7  -2   5       40.36       42.96      3.10 o 
   8  -2   5       30.31       21.66      2.31 o 
   9  -2   5       79.50       75.59      4.14 o 
  10  -2   5        4.50        5.47      3.59 o 
 -10  -1   5        0.15       -1.19      2.89 o 
  -9  -1   5       12.51       14.47      3.26 o 
  -8  -1   5       45.67       53.18      3.00 o 
  -7  -1   5       26.48       25.52      2.06 o 
  -6  -1   5      393.14      376.67      8.05 o 
  -5  -1   5        0.52        1.91      0.77 o 
  -4  -1   5     1039.20     1035.00     13.80 o 
  -3  -1   5      604.45      539.92      7.90 o 
  -2  -1   5      197.24      239.22      3.81 o 
  -1  -1   5       46.29       46.33      1.12 o 
   0  -1   5     1438.32     1370.95     18.79 o 
   1  -1   5     5036.61     5170.51     80.43 o 
   2  -1   5     1053.06     1041.00     20.52 o 
   3  -1   5     2322.56     2435.71     47.40 o 
   4  -1   5       36.44       37.18      1.70 o 
   5  -1   5       41.29       37.46      1.69 o 
   6  -1   5       95.44       92.31      3.32 o 
   7  -1   5        7.55        7.72      1.60 o 
   8  -1   5        5.03        2.34      1.63 o 
   9  -1   5        1.48        1.65      1.72 o 
  10  -1   5       50.88       51.91      5.36 o 
  11  -1   5        0.00        3.78      4.50 o 
 -10   0   5        0.06       -0.34      2.84 o 
  -9   0   5      116.75       99.29      6.35 o 
  -8   0   5       33.03       33.30      2.75 o 
  -7   0   5      498.46      510.00      9.73 o 
  -6   0   5        0.98       -0.66      0.99 o 
  -5   0   5      621.99      615.21     10.00 o 
  -4   0   5      858.05      893.92     12.75 o 
  -3   0   5     1578.40     1499.19     21.92 o 
  -2   0   5     1798.14     1663.72     25.81 o 
  -1   0   5     2561.26     2389.67     33.03 o 
   0   0   5       98.24      101.90      6.40 o 
   1   0   5       37.04       36.03      1.13 o 
   2   0   5       72.58       71.70      1.74 o 
   3   0   5     2139.55     2107.03     43.72 o 
   4   0   5     1559.47     1519.79     24.35 o 
   5   0   5        0.85        1.11      0.67 o 
   6   0   5        6.88        6.42      1.24 o 
   7   0   5      375.81      354.64      8.48 o 
   8   0   5       80.85       86.58      3.81 o 
   9   0   5      140.97      143.72      6.49 o 
  10   0   5        1.49        5.92      2.72 o 
  11   0   5        0.79       -0.74      3.50 o 
 -10   1   5        0.11        1.10      2.95 o 
  -9   1   5        5.29        2.39      2.06 o 
  -8   1   5        0.38        1.33      2.44 o 
  -7   1   5        0.88       -0.09      1.21 o 
  -6   1   5       62.35       59.09      2.76 o 
  -5   1   5        1.31        0.96      0.73 o 
  -4   1   5       79.18       68.75      1.88 o 
  -3   1   5        2.66        1.34      0.77 o 
  -2   1   5      619.93      624.58     10.40 o 
  -1   1   5     2787.01     2856.08     41.76 o 
   0   1   5      729.18      708.67     10.03 o 
   1   1   5      414.77      418.07      6.02 o 
   2   1   5     1232.27     1090.92     17.17 o 
   3   1   5     2645.60     2473.26     42.32 o 
   4   1   5       76.49       77.67      2.08 o 
   5   1   5       45.23       49.74      2.00 o 
   6   1   5      378.85      355.35      8.57 o 
   7   1   5      341.19      329.59      7.69 o 
   8   1   5        2.78        2.83      1.54 o 
   9   1   5        1.25        0.57      1.75 o 
  10   1   5       13.49       12.93      3.06 o 
  11   1   5        4.40        5.98      3.93 o 
 -10   2   5        3.83       -1.45      2.78 o 
  -9   2   5       45.46       37.70      6.56 o 
  -8   2   5       23.38       21.92      2.47 o 
  -7   2   5      115.83      113.82      3.98 o 
  -6   2   5      263.40      248.88      6.01 o 
  -5   2   5        2.90        2.85      0.93 o 
  -4   2   5       39.10       40.63      1.74 o 
  -3   2   5        8.38        8.75      0.79 o 
  -2   2   5     3141.87     3512.28     54.90 o 
  -1   2   5     2257.54     2391.14     37.55 o 
   0   2   5     2491.30     2484.91     36.12 o 
   1   2   5      208.46      177.09      3.25 o 
   2   2   5      158.56      160.08      2.64 o 
   3   2   5      214.89      206.47      3.68 o 
   4   2   5      313.24      310.50      5.01 o 
   5   2   5      657.23      671.11     11.64 o 
   6   2   5      320.06      302.39      8.30 o 
   7   2   5      143.71      130.65      5.79 o 
   8   2   5       12.75       16.70      2.34 o 
   9   2   5       43.69       42.35      3.14 o 
  10   2   5        0.26       -0.11      2.46 o 
  11   2   5        1.10       -1.43      4.17 o 
 -10   3   5        6.01       10.19      7.22 o 
  -9   3   5        0.77        2.69      2.25 o 
  -8   3   5      196.17      180.00      5.99 o 
  -7   3   5        0.76        3.11      1.54 o 
  -6   3   5      252.46      247.40      6.86 o 
  -5   3   5        3.70        4.76      1.74 o 
  -4   3   5       15.40       14.34      1.11 o 
  -3   3   5       48.27       56.53      1.63 o 
  -2   3   5     1463.94     1536.53     22.93 o 
  -1   3   5       33.46       29.46      1.25 o 
   0   3   5        1.66        2.03      0.59 o 
   1   3   5      913.74      932.60     13.97 o 
   2   3   5       95.53      106.20      1.98 o 
   3   3   5       46.13       50.97      1.38 o 
   4   3   5       27.85       20.27      1.05 o 
   5   3   5       35.87       38.78      1.72 o 
   6   3   5      326.54      299.82      9.08 o 
   7   3   5        2.79        1.93      1.48 o 
   8   3   5       25.40       24.36      2.67 o 
   9   3   5      106.15      113.84      5.08 o 
  10   3   5       26.44       18.74      3.44 o 
  11   3   5        0.67       -3.46      3.46 o 
 -10   4   5        1.87        1.08      3.00 o 
  -9   4   5       98.19      114.79     12.04 o 
  -8   4   5        1.04       -0.81      2.30 o 
  -7   4   5        1.11       -0.75      1.55 o 
  -6   4   5       91.89       75.78      3.75 o 
  -5   4   5       13.65       11.46      1.69 o 
  -4   4   5      694.65      627.00     11.17 o 
  -3   4   5      567.77      582.45      9.60 o 
  -2   4   5      180.42      208.36      4.32 o 
  -1   4   5       20.08       23.90      1.24 o 
   0   4   5      234.83      271.55      5.09 o 
   1   4   5       22.38       12.80      0.86 o 
   2   4   5       15.10       16.79      0.91 o 
   3   4   5        3.78        3.47      0.54 o 
   4   4   5       32.17       30.99      1.39 o 
   5   4   5      328.08      313.15      6.93 o 
   6   4   5        3.92        5.04      1.48 o 
   7   4   5       34.09       31.99      2.65 o 
   8   4   5        6.75        6.80      2.25 o 
   9   4   5       26.76       25.30      2.92 o 
  10   4   5        0.00       -0.91      2.30 o 
  -9   5   5        0.09       -1.41      2.13 o 
  -8   5   5       24.66       22.90      3.23 o 
  -7   5   5        4.80        2.87      3.64 o 
  -6   5   5      472.14      457.62     11.04 o 
  -5   5   5        0.61        1.37      1.34 o 
  -4   5   5      147.40      159.15      5.62 o 
  -3   5   5       42.02       52.62      2.11 o 
  -2   5   5      171.91      190.51      3.81 o 
  -1   5   5     1279.51     1357.47     20.50 o 
   0   5   5     3977.04     4127.29     65.00 o 
   1   5   5      668.59      640.38     10.14 o 
   2   5   5        1.36        1.38      0.51 o 
   3   5   5       74.89       65.03      1.78 o 
   4   5   5      357.37      336.97      6.10 o 
   5   5   5      171.74      153.71      4.73 o 
   6   5   5      282.07      266.79      7.16 o 
   7   5   5       18.74       17.70      2.24 o 
   8   5   5       13.70       15.92      2.34 o 
   9   5   5       17.62       18.58      2.73 o 
  10   5   5       22.64       28.60      5.96 o 
  -9   6   5       76.43       71.58      4.98 o 
  -8   6   5        3.21        4.04      2.38 o 
  -7   6   5        1.43        3.42      2.07 o 
  -6   6   5       73.41       75.11      3.86 o 
  -5   6   5       10.12        7.07      2.96 o 
  -4   6   5       84.68       61.97      3.61 o 
  -3   6   5       54.18       59.54      2.95 o 
  -2   6   5      486.91      459.65      8.61 o 
  -1   6   5      198.43      189.30      4.40 o 
   0   6   5       66.20       67.59      1.91 o 
   1   6   5       86.18      102.14      2.27 o 
   2   6   5      168.92      157.09      3.36 o 
   3   6   5      450.21      430.26      7.38 o 
   4   6   5      298.26      295.21      6.38 o 
   5   6   5      236.33      209.15      5.09 o 
   6   6   5       26.03       25.96      1.90 o 
   7   6   5        0.37        1.95      1.51 o 
   8   6   5        9.15       10.98      2.36 o 
   9   6   5        2.98        2.27      3.18 o 
  10   6   5       37.31       37.64      8.64 o 
  -9   7   5       10.39       12.49      3.07 o 
  -8   7   5       12.78        7.12      4.79 o 
  -7   7   5       35.62       45.17      4.73 o 
  -6   7   5       81.29       75.14      4.64 o 
  -5   7   5      259.07      213.36      7.37 o 
  -4   7   5      151.34      140.77      5.60 o 
  -3   7   5       72.51       76.06      3.99 o 
  -2   7   5       16.39       12.54      1.60 o 
  -1   7   5        1.03        1.23      0.91 o 
   0   7   5       62.68       69.80      2.36 o 
   1   7   5      158.42      165.42      3.58 o 
   2   7   5      977.04      959.67     16.24 o 
   3   7   5      124.15      117.72      3.78 o 
   4   7   5      285.80      280.00      7.01 o 
   5   7   5       47.60       47.43      2.52 o 
   6   7   5       16.30       16.05      1.66 o 
   7   7   5       34.71       43.58      3.31 o 
   8   7   5       26.79       29.34      2.98 o 
   9   7   5        3.63        0.35      3.38 o 
  10   7   5        0.55       -2.67      4.73 o 
  -8   8   5        2.42       -0.64      2.34 o 
  -7   8   5       71.37       80.47      5.11 o 
  -6   8   5       11.40        7.30      3.49 o 
  -5   8   5      195.52      208.30      7.41 o 
  -4   8   5      173.38      160.36      8.95 o 
  -3   8   5       11.75        6.90      1.91 o 
  -2   8   5       30.90       31.33      2.64 o 
  -1   8   5       96.97      104.08      5.79 o 
   0   8   5      287.32      292.61      8.33 o 
   1   8   5       66.09       82.69      3.75 o 
   2   8   5       29.31       29.99      2.07 o 
   3   8   5      435.02      414.27      9.65 o 
   4   8   5        5.63        6.11      1.47 o 
   5   8   5       16.59       15.00      1.78 o 
   6   8   5       24.43       21.75      1.92 o 
   7   8   5        3.56        6.75      2.03 o 
   8   8   5        4.67        4.04      2.30 o 
   9   8   5        4.42       10.41      5.13 o 
  -8   9   5        2.68       -0.34      2.50 o 
  -7   9   5        1.17        1.43      2.41 o 
  -6   9   5       88.50       99.10      6.20 o 
  -5   9   5       45.68       48.03      4.46 o 
  -4   9   5      124.84      102.03      5.10 o 
  -3   9   5      908.03      811.38     20.51 o 
  -2   9   5       66.87       72.49      4.09 o 
  -1   9   5      595.89      595.86     15.42 o 
   0   9   5       19.48       20.85      2.33 o 
   1   9   5        9.48        6.51      1.71 o 
   2   9   5        0.62        2.64      1.66 o 
   3   9   5      102.36       93.19      3.75 o 
   4   9   5       23.62       18.74      2.00 o 
   5   9   5        0.56        1.07      1.45 o 
   6   9   5        9.39        9.79      1.80 o 
   7   9   5        7.38       11.84      3.11 o 
   8   9   5        9.59        3.49      4.81 o 
   9   9   5        0.29       -4.20      4.20 o 
  -7  10   5       16.11       20.98      4.08 o 
  -6  10   5        6.97        1.55      2.86 o 
  -5  10   5        2.20        6.99      4.22 o 
  -4  10   5        8.28        9.39      2.85 o 
  -3  10   5      465.65      469.41     13.18 o 
  -2  10   5       49.53       42.55      4.66 o 
  -1  10   5        0.47       -1.16      2.08 o 
   0  10   5       15.41       11.47      1.97 o 
   1  10   5      174.07      177.91      6.26 o 
   2  10   5      393.36      401.10     11.12 o 
   3  10   5      381.67      368.51      8.16 o 
   4  10   5        0.93        1.35      1.46 o 
   5  10   5        4.07        2.11      1.54 o 
   6  10   5        2.84        3.96      2.22 o 
   7  10   5        6.46        8.76      4.70 o 
   8  10   5        0.14        3.10      4.84 o 
  -6  11   5       31.41       26.90      4.06 o 
  -5  11   5        4.63        7.82      2.98 o 
  -4  11   5       83.09       78.82      5.56 o 
  -3  11   5        0.01        2.09      3.94 o 
  -2  11   5        1.22        3.67      2.39 o 
  -1  11   5      237.67      235.57      7.97 o 
   0  11   5       32.62       30.53      2.92 o 
   1  11   5      150.64      152.13      5.96 o 
   2  11   5       91.00       89.76      4.61 o 
   3  11   5        0.29        0.24      2.16 o 
   4  11   5       72.27       74.31      4.35 o 
   5  11   5       64.28       68.87      8.75 o 
   6  11   5       13.72        9.04      4.79 o 
   7  11   5        3.59        4.44      4.54 o 
   8  11   5        0.26        4.65      5.07 o 
  -5  12   5        9.22        8.86      3.09 o 
  -4  12   5        1.10        4.70      2.76 o 
  -3  12   5       87.45       80.54      6.89 o 
  -2  12   5       96.85       82.99      5.55 o 
  -1  12   5       89.83       88.81      7.92 o 
   0  12   5       53.14       49.29      6.38 o 
   1  12   5       23.35       23.23      6.91 o 
   2  12   5        7.24        8.83      3.83 o 
   3  12   5        3.25        5.71      2.38 o 
   4  12   5       35.01       39.55      3.78 o 
   5  12   5       40.06       39.83      3.69 o 
   6  12   5        0.91        0.85      4.31 o 
   7  12   5        1.52       -3.24      4.37 o 
  -4  13   5       60.29       59.45      5.11 o 
  -3  13   5        0.19        3.14      2.67 o 
  -2  13   5        2.20        4.56      3.98 o 
  -1  13   5        4.80        5.20      2.46 o 
   0  13   5       30.36       33.30      3.71 o 
   1  13   5        4.40        4.82      2.40 o 
   2  13   5       17.85       13.21      2.33 o 
   3  13   5        0.74        3.42      4.56 o 
   4  13   5        0.03       -0.35      2.79 o 
   5  13   5        3.37       -1.52      3.92 o 
   6  13   5       14.85       12.28      5.34 o 
  -3  14   5       11.96       10.21      3.03 o 
  -2  14   5        0.47        2.39      2.61 o 
  -1  14   5       44.29       42.85      5.74 o 
   0  14   5      109.40      103.05      6.09 o 
   1  14   5        5.65        4.37      2.15 o 
   2  14   5       27.08       30.55      4.66 o 
   4  14   5        7.51       -4.18      4.51 o 
   5  14   5        1.72        1.82      4.68 o 
  -1  15   5        4.14       -0.72      3.67 o 
   0  15   5       44.72       46.33     10.76 o 
   1  15   5        4.52        1.11      4.57 o 
   2  15   5        0.22       11.60      5.29 o 
  -2 -14   6        0.58        4.95      3.01 o 
  -1 -14   6        6.48       14.43      4.80 o 
   0 -14   6        6.04        6.13      4.97 o 
   1 -14   6        0.79        5.53      5.51 o 
   2 -14   6        0.01       -2.66      4.85 o 
  -4 -13   6        1.03        1.69      3.44 o 
  -3 -13   6        1.16       -2.33      3.09 o 
  -2 -13   6       10.98       16.73      3.20 o 
  -1 -13   6        2.29        2.64      2.11 o 
   0 -13   6       21.45       16.08      3.16 o 
   1 -13   6       14.08       15.84      3.03 o 
   2 -13   6        6.61        6.53      4.24 o 
   3 -13   6        8.58        5.94      3.33 o 
   4 -13   6       22.85       21.23      4.25 o 
  -6 -12   6        2.71       -4.13      4.13 o 
  -5 -12   6        0.52        5.29      4.44 o 
  -4 -12   6        1.54       -0.32      2.67 o 
  -3 -12   6       13.25        7.03      2.29 o 
  -2 -12   6       22.32       20.89      2.75 o 
  -1 -12   6        0.82        2.05      1.61 o 
   0 -12   6        2.02        0.74      1.72 o 
   1 -12   6       24.41       24.96      4.67 o 
   2 -12   6        3.73        4.49      2.37 o 
   3 -12   6        5.04        8.96      3.75 o 
   4 -12   6       12.44       13.59      3.14 o 
   5 -12   6        6.74        5.37      3.52 o 
  -7 -11   6        3.44        2.15      4.62 o 
  -6 -11   6        0.41        4.31      2.97 o 
  -5 -11   6        0.00       -0.23      3.84 o 
  -4 -11   6        0.40       -0.32      2.58 o 
  -3 -11   6        3.77        3.65      1.63 o 
  -2 -11   6        0.46        0.42      1.33 o 
  -1 -11   6        7.86        9.54      1.89 o 
   0 -11   6        6.77        6.37      1.88 o 
   1 -11   6       10.68       14.06      2.26 o 
   2 -11   6       32.57       29.87      3.01 o 
   3 -11   6       32.26       36.52      3.35 o 
   4 -11   6        1.18        2.08      2.27 o 
   5 -11   6        0.07       -2.06      2.06 o 
   6 -11   6       76.19       67.69     12.77 o 
  -7 -10   6        2.43        2.00      4.45 o 
  -6 -10   6        1.07        3.05      2.70 o 
  -5 -10   6        1.34        3.16      2.04 o 
  -4 -10   6        0.09        2.16      1.99 o 
  -3 -10   6       57.58       60.64      3.47 o 
  -2 -10   6        4.71        6.09      1.58 o 
  -1 -10   6        0.22       -0.15      1.30 o 
   0 -10   6       56.01       54.31      3.47 o 
   1 -10   6        1.42        3.04      1.60 o 
   2 -10   6        0.10        0.60      1.69 o 
   3 -10   6        0.70        0.19      1.59 o 
   4 -10   6        3.01        0.03      1.67 o 
   5 -10   6        0.05       -0.22      2.59 o 
   6 -10   6       52.86       52.90      4.94 o 
   7 -10   6        0.22        1.37      2.88 o 
  -8  -9   6        0.05        3.81      4.53 o 
  -7  -9   6        1.76        2.50      2.72 o 
  -6  -9   6       39.25       35.43      3.67 o 
  -5  -9   6        0.09        0.40      1.37 o 
  -4  -9   6       35.06       36.32      2.65 o 
  -3  -9   6        6.22        7.05      1.63 o 
  -2  -9   6       52.41       52.09      3.00 o 
  -1  -9   6       10.53       11.99      1.63 o 
   0  -9   6        1.31       -0.06      1.80 o 
   1  -9   6       30.37       36.10      2.78 o 
   2  -9   6       66.58       66.91      3.75 o 
   3  -9   6       26.75       26.31      2.64 o 
   4  -9   6        7.98        9.93      2.25 o 
   5  -9   6       94.29       91.66      4.70 o 
   6  -9   6        3.68        4.57      2.53 o 
   7  -9   6       85.70       84.67      5.95 o 
   8  -9   6       44.52       38.75      5.37 o 
  -8  -8   6       28.48       29.04      6.08 o 
  -7  -8   6       25.75       24.40      3.84 o 
  -6  -8   6        2.52        1.94      1.26 o 
  -5  -8   6       35.37       35.56      2.64 o 
  -4  -8   6       91.59       87.67      3.68 o 
  -3  -8   6        3.77        5.56      1.47 o 
  -2  -8   6       15.59       14.83      1.76 o 
  -1  -8   6      567.32      575.85     11.96 o 
   0  -8   6        4.04        5.79      1.49 o 
   1  -8   6      102.84       95.20      4.00 o 
   2  -8   6       45.42       41.24      2.82 o 
   3  -8   6      156.18      134.86      6.89 o 
   4  -8   6       79.05       72.53      3.95 o 
   5  -8   6       59.12       53.31      3.66 o 
   6  -8   6       52.65       53.74      3.92 o 
   7  -8   6       64.98       59.21      4.81 o 
   8  -8   6        6.42        6.93      2.80 o 
  -9  -7   6       43.44       44.68      7.33 o 
  -8  -7   6       10.76        4.95      2.78 o 
  -7  -7   6        4.12        2.13      1.59 o 
  -6  -7   6        2.39        2.02      1.33 o 
  -5  -7   6       76.57       75.51      3.07 o 
  -4  -7   6        1.87        0.24      0.99 o 
  -3  -7   6        1.96        0.63      0.98 o 
  -2  -7   6       44.95       46.73      2.43 o 
  -1  -7   6      275.53      274.60      6.46 o 
   0  -7   6      452.93      451.30     10.38 o 
   1  -7   6      137.03      143.99      4.62 o 
   2  -7   6        1.01        2.11      1.19 o 
   3  -7   6       16.35       17.04      2.00 o 
   4  -7   6      419.79      393.44      9.96 o 
   5  -7   6       56.16       59.47      3.71 o 
   6  -7   6      190.25      179.41      6.41 o 
   7  -7   6       19.60       18.98      2.59 o 
   8  -7   6        5.24        9.78      2.82 o 
   9  -7   6      172.53      161.93      9.19 o 
  -9  -6   6        0.89        0.59      4.08 o 
  -8  -6   6        0.65        1.45      2.57 o 
  -7  -6   6       13.43       10.64      1.80 o 
  -6  -6   6       91.17       88.20      3.52 o 
  -5  -6   6      270.93      269.56      6.12 o 
  -4  -6   6       53.88       57.29      2.55 o 
  -3  -6   6      141.97      132.22      4.23 o 
  -2  -6   6      694.92      668.36     11.94 o 
  -1  -6   6       28.92       23.12      1.64 o 
   0  -6   6        0.36       -0.11      0.58 o 
   1  -6   6     1176.61     1240.25     25.16 o 
   2  -6   6      321.36      318.79      7.80 o 
   3  -6   6      233.14      222.11      6.18 o 
   4  -6   6      117.12      112.79      4.34 o 
   5  -6   6      343.48      317.79      8.58 o 
   6  -6   6       10.08        7.04      1.83 o 
   7  -6   6       83.07       87.14      4.70 o 
   8  -6   6       31.46       31.42      6.67 o 
   9  -6   6       87.33       97.99      6.47 o 
  -9  -5   6        0.09        6.40      4.43 o 
  -8  -5   6       20.82       18.18      6.57 o 
  -7  -5   6        2.56        1.27      1.30 o 
  -6  -5   6       53.50       50.93      3.67 o 
  -5  -5   6        1.76        2.61      1.11 o 
  -4  -5   6        9.97       11.20      1.34 o 
  -3  -5   6       63.06       65.38      3.17 o 
  -2  -5   6      198.09      188.02      3.59 o 
  -1  -5   6        9.50        7.62      0.78 o 
   0  -5   6      111.27      113.61      2.61 o 
   1  -5   6      627.27      670.95     14.05 o 
   2  -5   6      283.13      309.65      7.30 o 
   3  -5   6      991.33      953.26     19.80 o 
   4  -5   6       14.49       17.38      1.80 o 
   5  -5   6      196.36      184.62      5.74 o 
   6  -5   6      116.13      107.90      4.54 o 
   7  -5   6       18.29       19.07      2.47 o 
   8  -5   6       70.83       67.83      4.38 o 
   9  -5   6        5.04        7.10      2.35 o 
  10  -5   6        0.00        1.32      4.38 o 
 -10  -4   6       11.64       16.18      4.98 o 
  -9  -4   6        2.61        8.79      4.62 o 
  -8  -4   6       45.52       58.42      4.43 o 
  -7  -4   6       44.90       36.62      2.59 o 
  -6  -4   6       67.46       63.61      3.04 o 
  -5  -4   6       14.35       14.26      1.58 o 
  -4  -4   6        5.36        3.92      0.95 o 
  -3  -4   6      515.76      506.47      7.33 o 
  -2  -4   6       22.30       18.17      1.01 o 
  -1  -4   6      130.27      133.93      3.00 o 
   0  -4   6      304.35      324.19      5.73 o 
   1  -4   6      677.80      728.74     14.92 o 
   2  -4   6      271.56      280.08      7.58 o 
   3  -4   6      269.43      279.61      6.68 o 
   4  -4   6      123.96      125.77      4.14 o 
   5  -4   6       44.46       43.08      2.63 o 
   6  -4   6       13.74       12.75      1.92 o 
   7  -4   6       18.27       19.63      3.39 o 
   8  -4   6       36.63       30.74      3.00 o 
   9  -4   6        1.62        3.75      2.08 o 
  10  -4   6       13.90       17.60      3.34 o 
 -10  -3   6        0.36       -1.29      3.70 o 
  -9  -3   6        0.44        5.61      4.33 o 
  -8  -3   6        5.49        6.52      1.87 o 
  -7  -3   6       59.64       60.68      3.50 o 
  -6  -3   6      138.12      149.59      4.48 o 
  -5  -3   6       91.45       90.08      3.35 o 
  -4  -3   6      325.26      355.43      6.96 o 
  -3  -3   6     1135.28     1107.74     15.78 o 
  -2  -3   6     1591.87     1578.32     23.32 o 
  -1  -3   6      493.95      459.22      7.29 o 
   0  -3   6       41.33       44.93      1.23 o 
   1  -3   6     1649.04     1672.24     32.67 o 
   2  -3   6     1849.99     1989.11     38.92 o 
   3  -3   6     1054.35      978.74     19.93 o 
   4  -3   6      254.80      226.75      5.74 o 
   5  -3   6       97.87       94.18      3.61 o 
   6  -3   6       16.61       17.74      1.97 o 
   7  -3   6      441.71      412.14      9.39 o 
   8  -3   6       58.08       64.03      3.64 o 
   9  -3   6        6.95        8.05      2.30 o 
  10  -3   6        0.92        3.01      2.57 o 
 -10  -2   6       17.23       19.85      5.46 o 
  -9  -2   6       35.99       45.92      6.87 o 
  -8  -2   6       77.20       84.53      3.51 o 
  -7  -2   6      101.09       97.83      3.53 o 
  -6  -2   6       57.37       61.41      2.67 o 
  -5  -2   6      566.87      552.92     11.01 o 
  -4  -2   6      531.10      507.60      9.03 o 
  -3  -2   6     1432.26     1425.69     19.94 o 
  -2  -2   6       39.92       27.86      1.11 o 
  -1  -2   6        0.38        0.49      0.38 o 
   0  -2   6     3146.40     3040.52     46.53 o 
   1  -2   6      180.77      243.11      4.67 o 
   2  -2   6     2911.10     2957.21     57.16 o 
   3  -2   6     2303.99     2278.48     44.54 o 
   4  -2   6      285.06      257.76      5.58 o 
   5  -2   6      300.34      274.40      6.21 o 
   6  -2   6       17.37       16.69      2.01 o 
   7  -2   6      338.22      342.65      8.09 o 
   8  -2   6        4.01        5.43      1.65 o 
   9  -2   6       20.44       15.86      2.35 o 
  10  -2   6       14.32        9.31      2.64 o 
 -10  -1   6        7.31       -1.55      3.81 o 
  -9  -1   6       16.85        5.61      4.48 o 
  -8  -1   6        2.47        3.86      1.52 o 
  -7  -1   6        0.01        1.21      1.21 o 
  -6  -1   6        1.07       -0.50      1.13 o 
  -5  -1   6       47.72       47.27      2.30 o 
  -4  -1   6     1843.61     1846.05     25.35 o 
  -3  -1   6      268.00      271.62      4.40 o 
  -2  -1   6      951.31     1000.18     13.97 o 
  -1  -1   6     4225.55     4048.93     71.79 o 
   0  -1   6     2554.22     2514.71     34.20 o 
   1  -1   6     7035.44     6952.81    108.11 o 
   2  -1   6      393.52      450.51      9.13 o 
   3  -1   6       68.71       67.54      3.44 o 
   4  -1   6     1674.79     1674.70     33.26 o 
   5  -1   6      220.32      202.07      4.51 o 
   6  -1   6      245.29      221.90      5.54 o 
   7  -1   6        7.70        9.27      1.63 o 
   8  -1   6        2.82        3.53      1.60 o 
   9  -1   6       50.46       46.11      3.31 o 
  10  -1   6       50.26       51.67      4.56 o 
 -10   0   6        0.32       -0.69      3.75 o 
  -9   0   6        2.04        1.74      2.53 o 
  -8   0   6        5.97        8.16      1.69 o 
  -7   0   6        3.44        2.95      1.31 o 
  -6   0   6        3.13        4.95      1.15 o 
  -5   0   6       40.02       37.53      2.30 o 
  -4   0   6      132.79      126.35      2.89 o 
  -3   0   6     1489.89     1582.94     23.09 o 
  -2   0   6       24.69       24.42      1.04 o 
  -1   0   6      185.46      165.02      2.86 o 
   0   0   6      520.27      446.79     11.85 o 
   1   0   6      253.67      236.07      6.28 o 
   2   0   6     1057.13     1102.58     17.55 o 
   3   0   6     1810.11     1899.01     37.16 o 
   4   0   6      212.45      219.16      4.77 o 
   5   0   6      276.91      267.88      5.49 o 
   6   0   6      484.99      442.91      9.27 o 
   7   0   6      280.78      282.81      6.92 o 
   8   0   6      143.14      136.57      4.74 o 
   9   0   6       12.42       11.95      1.97 o 
  10   0   6        5.74        5.96      2.30 o 
  11   0   6       12.54        8.80      4.14 o 
 -10   1   6        8.66       14.52      4.76 o 
  -9   1   6       50.54       47.04     12.58 o 
  -8   1   6       14.05       13.35      1.77 o 
  -7   1   6        4.43        6.34      1.35 o 
  -6   1   6       65.52       66.55      2.93 o 
  -5   1   6      332.88      305.34      7.49 o 
  -4   1   6     1200.68     1235.36     18.52 o 
  -3   1   6      769.45      781.93     11.92 o 
  -2   1   6      737.31      797.13     14.16 o 
  -1   1   6     1157.52     1231.38     21.75 o 
   0   1   6      419.14      371.59      5.85 o 
   1   1   6     1351.70     1280.47     22.76 o 
   2   1   6      299.07      274.71      4.45 o 
   3   1   6      271.33      262.97      6.01 o 
   4   1   6      511.99      493.65     12.13 o 
   5   1   6      341.17      316.87      6.80 o 
   6   1   6        0.62        1.48      1.46 o 
   7   1   6        8.39        9.56      1.60 o 
   8   1   6       10.02        8.92      1.84 o 
   9   1   6       25.32       28.01      2.71 o 
  10   1   6        3.06        0.62      2.14 o 
  11   1   6        3.28        7.14      2.88 o 
 -10   2   6       27.28       32.93      6.14 o 
  -9   2   6       11.99        8.16      4.81 o 
  -8   2   6       15.05       15.40      2.02 o 
  -7   2   6       17.38       19.27      1.97 o 
  -6   2   6       64.96       69.90      3.06 o 
  -5   2   6      435.65      401.14      8.23 o 
  -4   2   6      415.00      393.24      8.10 o 
  -3   2   6      586.82      596.01      9.55 o 
  -2   2   6      245.62      260.21      4.93 o 
  -1   2   6      659.73      834.92     13.59 o 
   0   2   6     6700.94     6447.62    101.65 o 
   1   2   6     2154.08     2043.62     28.46 o 
   2   2   6     2005.53     2006.41     27.78 o 
   3   2   6     1400.46     1390.39     20.55 o 
   4   2   6      804.48      804.10     12.53 o 
   5   2   6     2506.18     2439.38     43.08 o 
   6   2   6        3.81        4.56      1.38 o 
   7   2   6        2.80        4.53      1.58 o 
   8   2   6      100.95       90.53      4.32 o 
   9   2   6        2.46        3.51      1.77 o 
  10   2   6       94.55       85.43      6.60 o 
  11   2   6       17.51       12.42      3.22 o 
 -10   3   6        0.20        3.68      4.19 o 
  -9   3   6        2.18       -0.65      2.42 o 
  -8   3   6       24.85       24.74      2.79 o 
  -7   3   6      209.68      225.84      5.90 o 
  -6   3   6      259.93      258.98      6.20 o 
  -5   3   6      146.87      144.64      7.20 o 
  -4   3   6       27.99       28.86      2.06 o 
  -3   3   6      593.40      581.14      9.47 o 
  -2   3   6     3978.27     4131.66     60.10 o 
  -1   3   6     2974.58     3045.01     47.86 o 
   0   3   6      148.13      191.37      3.42 o 
   1   3   6      851.20      771.17     12.78 o 
   2   3   6      386.60      374.46      6.03 o 
   3   3   6        4.85        1.92      0.49 o 
   4   3   6      993.23      923.88     12.61 o 
   5   3   6        8.08        7.16      1.19 o 
   6   3   6       50.11       53.87      3.00 o 
   7   3   6       16.32       17.06      2.16 o 
   8   3   6      121.20      116.88      4.93 o 
   9   3   6       25.86       22.62      2.83 o 
  10   3   6       15.03       11.26      2.83 o 
  11   3   6        0.06        0.56      6.01 o 
  -9   4   6        7.94        9.45      4.90 o 
  -8   4   6       11.36       12.90      2.12 o 
  -7   4   6       33.13       40.87      2.67 o 
  -6   4   6      122.63      116.48      4.41 o 
  -5   4   6       65.42       70.37      3.63 o 
  -4   4   6       41.88       39.45      2.19 o 
  -3   4   6       48.62       36.08      1.68 o 
  -2   4   6      962.55      915.64     14.19 o 
  -1   4   6      209.55      223.23      4.78 o 
   0   4   6     2389.04     2416.42     38.46 o 
   1   4   6        1.09        0.61      0.59 o 
   2   4   6       47.12       38.70      1.40 o 
   3   4   6      849.62      788.37     10.67 o 
   4   4   6     1234.47     1208.49     16.18 o 
   5   4   6      520.68      513.25     11.37 o 
   6   4   6        8.89        9.08      1.93 o 
   7   4   6      327.41      318.54      8.39 o 
   8   4   6        4.08        3.78      1.68 o 
   9   4   6        0.22       -1.63      2.21 o 
  10   4   6        2.06        3.89      3.31 o 
  -9   5   6        7.79        7.27      3.02 o 
  -8   5   6        0.06        0.43      2.02 o 
  -7   5   6       13.71       10.18      2.02 o 
  -6   5   6       83.00       81.48      3.88 o 
  -5   5   6       12.34       12.15      1.73 o 
  -4   5   6        0.04       -1.25      1.25 o 
  -3   5   6      266.54      255.83      6.77 o 
  -2   5   6      491.17      499.48      9.08 o 
  -1   5   6      357.43      350.43      6.60 o 
   0   5   6      827.66      892.89     13.88 o 
   1   5   6      139.72      143.55      2.97 o 
   2   5   6       85.43       78.15      1.83 o 
   3   5   6      321.49      288.05      4.86 o 
   4   5   6       54.87       51.45      2.13 o 
   5   5   6      168.37      171.55      5.06 o 
   6   5   6        1.13        2.19      1.41 o 
   7   5   6       80.29       75.25      4.03 o 
   8   5   6        3.20        2.41      1.73 o 
   9   5   6        6.35        5.63      2.09 o 
  10   5   6        9.90        9.00      2.92 o 
  -9   6   6       10.13       13.01      3.69 o 
  -8   6   6       18.53       22.68      3.04 o 
  -7   6   6       79.84       89.76      5.04 o 
  -6   6   6       93.59       98.38      4.23 o 
  -5   6   6       30.60       33.39      2.55 o 
  -4   6   6      118.01      121.24      4.32 o 
  -3   6   6        7.14        8.21      1.56 o 
  -2   6   6     1023.18     1010.27     24.79 o 
  -1   6   6      707.26      769.08     13.34 o 
   0   6   6       56.80       63.55      2.13 o 
   1   6   6       35.48       36.66      1.57 o 
   2   6   6      557.67      586.52      9.61 o 
   3   6   6      161.84      147.25      4.05 o 
   4   6   6       32.47       30.77      1.93 o 
   5   6   6        1.05        0.52      1.21 o 
   6   6   6      290.26      293.34      7.86 o 
   7   6   6       13.35       10.35      2.10 o 
   8   6   6        4.73        5.18      1.94 o 
   9   6   6        0.21        1.07      1.89 o 
  10   6   6       11.99       10.23      3.07 o 
  -8   7   6       76.11       85.26      6.82 o 
  -7   7   6       62.81       63.88      4.34 o 
  -6   7   6        6.63        5.26      2.54 o 
  -5   7   6       14.35       12.35      1.94 o 
  -4   7   6      701.68      676.53     17.19 o 
  -3   7   6       12.19       13.79      1.99 o 
  -2   7   6      185.88      173.39      5.63 o 
  -1   7   6       93.08       85.89     10.22 o 
   0   7   6      389.41      418.70     11.39 o 
   1   7   6       50.61       51.49      2.78 o 
   2   7   6      125.08      123.19      4.10 o 
   3   7   6      116.42      105.95      4.73 o 
   4   7   6        8.09        8.41      1.60 o 
   5   7   6        0.60       -0.51      1.24 o 
   6   7   6      161.06      154.85      5.34 o 
   7   7   6       44.52       49.52      4.22 o 
   8   7   6       33.51       33.13      3.22 o 
   9   7   6       14.72       20.81      3.42 o 
  10   7   6        6.04        4.16      3.90 o 
  -8   8   6      227.03      213.81     10.57 o 
  -7   8   6        9.00       10.42      2.58 o 
  -6   8   6        3.92        2.45      2.13 o 
  -5   8   6      200.87      188.32      6.85 o 
  -4   8   6      203.71      191.07      7.27 o 
  -3   8   6       56.14       54.76      6.31 o 
  -2   8   6       68.47       54.46      3.41 o 
  -1   8   6       31.99       29.37      2.30 o 
   0   8   6       11.66       15.59      2.86 o 
   1   8   6      628.92      634.37     19.76 o 
   2   8   6       40.88       41.77      3.12 o 
   3   8   6        5.58        4.50      1.67 o 
   4   8   6        7.28       11.65      2.00 o 
   5   8   6       58.80       63.64      4.20 o 
   6   8   6        3.64        1.52      1.63 o 
   7   8   6        3.20        0.85      1.67 o 
   8   8   6        1.04       -0.09      1.98 o 
   9   8   6        0.38       -0.32      4.20 o 
  -7   9   6        1.61       -2.51      2.51 o 
  -6   9   6       58.75       51.89      4.00 o 
  -5   9   6       91.95       82.61      6.70 o 
  -4   9   6        1.86       -1.64      1.64 o 
  -3   9   6      204.75      210.06      7.11 o 
  -2   9   6      401.47      376.20     10.56 o 
  -1   9   6      118.62      121.35      4.84 o 
   0   9   6       60.57       55.16      3.28 o 
   1   9   6       85.41       86.41      3.81 o 
   2   9   6      129.20      127.33      5.11 o 
   3   9   6      136.09      148.00      5.82 o 
   4   9   6       75.23       83.76      3.83 o 
   5   9   6       38.14       30.54      3.18 o 
   6   9   6        0.57        1.14      1.97 o 
   7   9   6       26.58       20.89      2.78 o 
   8   9   6       14.92       12.91      3.72 o 
   9   9   6        8.30       -2.63      4.81 o 
  -7  10   6       22.17       16.76      5.23 o 
  -6  10   6       98.95      106.36      9.64 o 
  -5  10   6        0.13       -2.14      2.14 o 
  -4  10   6       46.27       57.65      4.55 o 
  -3  10   6       10.10        8.93      2.13 o 
  -2  10   6       21.60       14.95      2.26 o 
  -1  10   6       11.74        9.37      2.86 o 
   0  10   6       10.78       12.66      1.93 o 
   1  10   6        0.28       -1.00      1.27 o 
   2  10   6        0.00       -0.71      1.27 o 
   3  10   6       59.73       65.88      4.30 o 
   4  10   6       21.24       16.65      2.61 o 
   5  10   6        6.73        8.69      2.84 o 
   6  10   6        0.53       -0.78      2.08 o 
   7  10   6        1.61       -3.98      3.98 o 
   8  10   6        0.14       -2.30      4.49 o 
  -6  11   6       13.74       21.88      5.89 o 
  -5  11   6       43.93       43.86      4.24 o 
  -4  11   6        0.37        7.44      2.53 o 
  -3  11   6        0.00        1.47      2.26 o 
  -2  11   6        3.96        1.72      1.79 o 
  -1  11   6       10.94       15.31      2.24 o 
   0  11   6        7.95        5.39      1.74 o 
   1  11   6       25.13       26.23      2.43 o 
   2  11   6        0.43        2.31      1.48 o 
   3  11   6       26.21       34.40      3.98 o 
   4  11   6       40.33       45.00      3.92 o 
   5  11   6       35.57       35.99     10.59 o 
   6  11   6        0.34        1.19      4.03 o 
   7  11   6        4.09        3.87      4.82 o 
   8  11   6        0.02       -1.10      4.79 o 
  -5  12   6       35.30       29.49      6.21 o 
  -4  12   6        2.60        2.80      2.44 o 
  -3  12   6        2.67        3.64      2.36 o 
  -2  12   6        0.83       -0.29      2.04 o 
  -1  12   6       52.88       54.33      5.17 o 
   0  12   6        4.48        3.31      1.83 o 
   1  12   6        0.03        3.38      1.72 o 
   2  12   6        1.53        0.28      2.45 o 
   3  12   6       10.55       10.58      3.41 o 
   4  12   6        0.16       -1.53      3.49 o 
   5  12   6        1.73       -3.64      3.64 o 
   6  12   6        0.11        1.26      4.23 o 
   7  12   6        1.99       -4.70      4.70 o 
  -4  13   6        5.56       -0.30      3.82 o 
  -3  13   6       21.46       11.50      4.48 o 
  -2  13   6       10.32        8.78      4.32 o 
  -1  13   6       15.68       19.99      2.90 o 
   0  13   6        0.08        0.85      2.06 o 
   1  13   6        0.61       -0.91      3.36 o 
   2  13   6        5.12        8.60      4.37 o 
   3  13   6        8.09       15.60      5.25 o 
   4  13   6        6.92       -4.46      4.46 o 
   5  13   6        0.09       -4.25      4.25 o 
   6  13   6        0.61       -4.06      4.71 o 
  -3  14   6       14.62       11.79      4.83 o 
  -2  14   6       17.86       14.36      4.89 o 
  -1  14   6        0.30       -1.94      3.43 o 
   0  14   6        0.79        4.50      3.73 o 
   1  14   6       47.23       38.61      6.32 o 
   2  14   6        4.16        3.45      4.34 o 
   3  14   6        2.69       17.26      5.15 o 
   4  14   6        6.91        6.77      4.94 o 
   5  14   6        0.77        3.78      4.80 o 
   0  15   6        0.84        4.64      4.03 o 
   1  15   6       20.23       21.03      3.70 o 
   2  15   6        0.91       -4.14      4.14 o 
  -2 -14   7        0.07        6.00      5.26 o 
  -1 -14   7        2.49       11.29      5.50 o 
   0 -14   7        0.11        3.00      5.12 o 
   1 -14   7       11.38       13.95      6.17 o 
  -4 -13   7       15.09       11.94      3.56 o 
  -3 -13   7        0.96        1.33      2.88 o 
  -2 -13   7        0.00        1.76      2.05 o 
  -1 -13   7        9.56       10.03      2.50 o 
   0 -13   7       35.21       38.36      4.11 o 
   1 -13   7       10.87       12.43      2.94 o 
   2 -13   7       36.50       36.64      4.15 o 
   3 -13   7        5.01        2.30      2.51 o 
  -5 -12   7        0.00       -2.21      2.21 o 
  -4 -12   7        0.72        8.92      2.65 o 
  -3 -12   7        1.69        4.36      3.38 o 
  -2 -12   7        7.15        7.94      2.26 o 
  -1 -12   7       30.96       39.83      3.56 o 
   0 -12   7        0.03       -0.04      2.04 o 
   1 -12   7       45.25       44.95      4.14 o 
   2 -12   7        5.37        4.03      2.73 o 
   3 -12   7        6.93        8.48      3.12 o 
   4 -12   7        9.52        9.10      3.31 o 
   5 -12   7       27.07       19.61      4.89 o 
  -6 -11   7        0.03       -0.22      2.58 o 
  -5 -11   7        5.58        5.75      2.42 o 
  -4 -11   7        0.60       -0.53      2.47 o 
  -3 -11   7        2.04        2.61      1.63 o 
  -2 -11   7       25.37       21.05      2.72 o 
  -1 -11   7       10.06       14.06      2.04 o 
   0 -11   7        3.12        0.82      1.69 o 
   1 -11   7        0.92        0.42      1.66 o 
   2 -11   7        2.15       -1.50      1.75 o 
   3 -11   7        7.02        5.57      2.69 o 
   4 -11   7       60.05       45.70      6.91 o 
   5 -11   7       40.50       44.54     12.54 o 
   6 -11   7       32.38       27.79      4.15 o 
  -7 -10   7        0.31        4.93      2.76 o 
  -6 -10   7       18.33       16.20      2.94 o 
  -5 -10   7       94.22      102.52      4.91 o 
  -4 -10   7       20.62       14.72      2.64 o 
  -3 -10   7       17.10       19.60      2.25 o 
  -2 -10   7        8.59        5.46      2.55 o 
  -1 -10   7       38.97       43.77      4.40 o 
   0 -10   7      121.08      120.96      5.57 o 
   1 -10   7       10.71       15.33      2.36 o 
   2 -10   7       13.51       11.82      3.17 o 
   3 -10   7       11.67        7.60      2.25 o 
   4 -10   7       22.61       20.69      3.59 o 
   5 -10   7       22.35       24.31      6.36 o 
   6 -10   7       14.35       11.46      3.57 o 
   7 -10   7        3.81        1.52      3.95 o 
  -8  -9   7        0.82       -0.15      4.24 o 
  -7  -9   7       15.11       14.26      3.33 o 
  -6  -9   7        2.74        3.04      2.05 o 
  -5  -9   7        5.02        2.05      1.57 o 
  -4  -9   7        0.32       -0.85      1.34 o 
  -3  -9   7       47.49       39.91      3.39 o 
  -2  -9   7       71.56       81.85      4.28 o 
  -1  -9   7       53.01       47.64      3.20 o 
   0  -9   7       66.09       72.19      4.10 o 
   1  -9   7       22.29       23.06      2.66 o 
   2  -9   7       21.59       21.36      2.65 o 
   3  -9   7        9.43        9.41      3.64 o 
   4  -9   7       58.34       63.70      4.67 o 
   5  -9   7      120.45      115.70      6.36 o 
   6  -9   7        0.84        0.08      2.53 o 
   7  -9   7       59.70       75.86      6.85 o 
   8  -9   7       37.84       35.80      7.10 o 
  -8  -8   7       22.25       17.04      5.47 o 
  -7  -8   7        3.11        1.58      1.98 o 
  -6  -8   7        0.57        0.28      1.21 o 
  -5  -8   7        0.20        0.25      1.12 o 
  -4  -8   7       48.75       44.75      2.87 o 
  -3  -8   7      388.85      384.89      8.92 o 
  -2  -8   7       98.14       90.90      4.40 o 
  -1  -8   7      303.88      299.14      8.03 o 
   0  -8   7       14.55       13.53      2.81 o 
   1  -8   7        9.94       13.65      2.31 o 
   2  -8   7      319.83      305.80      9.39 o 
   3  -8   7       75.76       76.50      4.26 o 
   4  -8   7       28.56       24.26      2.88 o 
   5  -8   7       39.87       48.05      4.68 o 
   6  -8   7       14.98       11.54      3.08 o 
   7  -8   7       42.70       34.12      4.66 o 
   8  -8   7       88.34      105.97     11.37 o 
  -9  -7   7        7.88        9.53      4.98 o 
  -8  -7   7        6.19        2.68      2.78 o 
  -7  -7   7        7.44        9.18      2.03 o 
  -6  -7   7        5.71        7.38      1.77 o 
  -5  -7   7        0.14        0.84      1.16 o 
  -4  -7   7       66.34       66.89      2.82 o 
  -3  -7   7       38.43       42.78      2.34 o 
  -2  -7   7      103.58       97.71      3.48 o 
  -1  -7   7      102.23       99.44      3.73 o 
   0  -7   7       35.87       37.66      2.75 o 
   1  -7   7        4.29        1.13      1.13 o 
   2  -7   7       25.23       28.43      4.03 o 
   3  -7   7        2.60        3.60      1.50 o 
   4  -7   7       71.47       56.84      5.01 o 
   5  -7   7        0.03        0.42      1.85 o 
   6  -7   7       55.15       52.14      4.31 o 
   7  -7   7      121.33      121.55     12.66 o 
   8  -7   7        6.10        3.84      2.85 o 
   9  -7   7        9.37       10.40      3.05 o 
  -9  -6   7        4.95       11.95      4.70 o 
  -8  -6   7        9.63       11.79      3.37 o 
  -7  -6   7       25.85       27.42      2.49 o 
  -6  -6   7       24.07       29.47      2.33 o 
  -5  -6   7       36.26       35.10      2.27 o 
  -4  -6   7        4.35        2.15      1.13 o 
  -3  -6   7      240.75      230.23      5.23 o 
  -2  -6   7       51.25       48.71      2.15 o 
  -1  -6   7        2.54        5.24      1.21 o 
   0  -6   7      116.93      135.60      4.69 o 
   1  -6   7        2.09        1.89      0.86 o 
   2  -6   7       73.38       72.46      3.45 o 
   3  -6   7        1.60       -0.57      1.63 o 
   4  -6   7       12.12       11.40      1.97 o 
   5  -6   7       42.14       41.20      4.77 o 
   6  -6   7       10.53        7.61      2.04 o 
   7  -6   7       67.09       58.16      4.58 o 
   8  -6   7       17.56       20.69      3.89 o 
   9  -6   7       14.29        9.60      2.67 o 
  -9  -5   7       10.00       10.12      4.88 o 
  -8  -5   7       23.45       27.70      3.33 o 
  -7  -5   7      123.80      124.97      4.45 o 
  -6  -5   7        9.29        4.26      1.38 o 
  -5  -5   7      125.75      130.40      4.40 o 
  -4  -5   7      264.01      254.48      5.67 o 
  -3  -5   7      452.24      445.85      8.49 o 
  -2  -5   7     1574.24     1574.17     26.07 o 
  -1  -5   7      188.51      186.95      3.74 o 
   0  -5   7       29.36       31.35      1.42 o 
   1  -5   7       52.91       42.40      1.89 o 
   2  -5   7      180.14      180.93      4.85 o 
   3  -5   7      555.03      513.89     13.30 o 
   4  -5   7       43.05       52.25      3.64 o 
   5  -5   7       85.13       75.42      4.06 o 
   6  -5   7        0.88        2.22      1.66 o 
   7  -5   7      117.66      118.22      5.71 o 
   8  -5   7        7.44        3.95      2.19 o 
   9  -5   7        5.09        2.14      2.28 o 
  -9  -4   7       21.26       25.66      8.10 o 
  -8  -4   7       22.26       18.97      2.39 o 
  -7  -4   7        0.04       -1.51      1.51 o 
  -6  -4   7       38.87       38.88      2.89 o 
  -5  -4   7      144.67      132.82      4.04 o 
  -4  -4   7      596.09      589.39     10.80 o 
  -3  -4   7       15.15       26.40      1.60 o 
  -2  -4   7       12.05       12.02      0.88 o 
  -1  -4   7        2.74        2.94      0.62 o 
   0  -4   7     1938.35     1931.32     28.62 o 
   1  -4   7        0.30        0.79      0.56 o 
   2  -4   7       58.89       77.20      2.60 o 
   3  -4   7      325.72      320.36      7.60 o 
   4  -4   7      496.26      486.98     11.13 o 
   5  -4   7       31.59       25.04      3.27 o 
   6  -4   7      216.24      208.50      6.35 o 
   7  -4   7        6.64        5.73      1.74 o 
   8  -4   7        6.48        5.27      2.63 o 
   9  -4   7       10.60        8.54      2.65 o 
  10  -4   7       43.73       53.23      4.27 o 
 -10  -3   7        8.67        9.90      5.15 o 
  -9  -3   7        0.16       -0.23      2.36 o 
  -8  -3   7       45.77       46.71      3.37 o 
  -7  -3   7        0.89        1.63      1.44 o 
  -6  -3   7        0.00        1.65      1.23 o 
  -5  -3   7      144.94      133.80      4.03 o 
  -4  -3   7      205.69      228.26      5.15 o 
  -3  -3   7      580.42      562.59      8.53 o 
  -2  -3   7        0.08        1.74      0.51 o 
  -1  -3   7      837.98      821.38     13.63 o 
   0  -3   7     1837.52     1864.91     25.74 o 
   1  -3   7       87.73       67.61      1.77 o 
   2  -3   7      353.17      342.21      7.56 o 
   3  -3   7       84.98       67.83      2.53 o 
   4  -3   7       91.60       91.63      3.26 o 
   5  -3   7      835.35      758.12     16.48 o 
   6  -3   7      223.81      233.95      6.70 o 
   7  -3   7       29.98       31.87      2.81 o 
   8  -3   7       12.41       14.69      2.61 o 
   9  -3   7       54.22       55.21      4.73 o 
  10  -3   7       16.08       15.12      2.82 o 
 -10  -2   7        4.38        3.69      4.53 o 
  -9  -2   7        1.15        6.13      2.82 o 
  -8  -2   7        0.96        3.32      1.69 o 
  -7  -2   7       43.71       46.51      3.31 o 
  -6  -2   7      176.78      185.81      5.58 o 
  -5  -2   7      239.06      227.72      5.57 o 
  -4  -2   7      231.84      243.61      5.56 o 
  -3  -2   7       22.28       25.55      1.19 o 
  -2  -2   7      484.74      481.48      8.40 o 
  -1  -2   7      946.54     1041.59     15.64 o 
   0  -2   7      177.91      196.84      3.14 o 
   1  -2   7       87.24       84.26      1.88 o 
   2  -2   7      274.41      309.08      6.01 o 
   3  -2   7       23.21       25.35      1.52 o 
   4  -2   7      105.50      113.51      3.55 o 
   5  -2   7      344.50      337.36      8.26 o 
   6  -2   7       19.47       15.55      1.90 o 
   7  -2   7        3.40        4.40      1.62 o 
   8  -2   7       58.00       51.43      3.67 o 
   9  -2   7       28.65       36.92      3.90 o 
  10  -2   7       36.34       33.37      3.58 o 
 -10  -1   7        3.00        3.02      4.13 o 
  -9  -1   7        1.42        2.72      2.58 o 
  -8  -1   7       62.29       56.86      3.71 o 
  -7  -1   7       91.27       85.74      7.43 o 
  -6  -1   7      319.35      306.95      7.90 o 
  -5  -1   7      603.08      587.89     12.81 o 
  -4  -1   7      517.65      473.84      8.59 o 
  -3  -1   7       14.41       13.78      0.98 o 
  -2  -1   7      477.43      539.77      8.03 o 
  -1  -1   7       83.74       62.44      1.49 o 
   0  -1   7      405.92      465.77      6.66 o 
   1  -1   7     2581.07     2695.48     36.68 o 
   2  -1   7     1758.10     1786.13     28.21 o 
   3  -1   7      164.17      198.15      4.77 o 
   4  -1   7      212.29      200.63      5.15 o 
   5  -1   7      228.26      209.76      5.68 o 
   6  -1   7      246.96      225.74      6.38 o 
   7  -1   7       74.66       66.04      3.53 o 
   8  -1   7      281.89      267.03      7.96 o 
   9  -1   7       10.58       13.41      2.80 o 
  10  -1   7       16.67       14.73      2.73 o 
 -10   0   7        0.50       -2.22      4.13 o 
  -9   0   7        0.41        2.47      2.55 o 
  -8   0   7       54.09       53.93      3.61 o 
  -7   0   7        3.91        2.74      1.35 o 
  -6   0   7      309.20      316.68      7.26 o 
  -5   0   7      198.97      190.41      5.36 o 
  -4   0   7      192.90      203.30      4.79 o 
  -3   0   7       13.47       14.33      1.00 o 
  -2   0   7     5943.21     5976.20    100.36 o 
  -1   0   7      795.70      876.11     13.10 o 
   0   0   7      395.88      331.80      8.69 o 
   1   0   7      933.00     1044.25     24.82 o 
   2   0   7      887.70      844.48     13.59 o 
   3   0   7       14.94       12.73      0.99 o 
   4   0   7      694.08      590.29     12.24 o 
   5   0   7       91.84       73.62      2.94 o 
   6   0   7       99.11       93.87      3.72 o 
   7   0   7       38.63       33.72      3.25 o 
   8   0   7       34.08       36.70      3.14 o 
   9   0   7        6.11        7.86      2.39 o 
  10   0   7        2.91        0.99      2.08 o 
 -10   1   7        0.48        3.20      4.31 o 
  -9   1   7       24.49       29.65      3.50 o 
  -8   1   7        6.05        5.79      1.72 o 
  -7   1   7       33.80       37.87      2.59 o 
  -6   1   7        1.75       -1.17      1.17 o 
  -5   1   7      552.90      536.56     11.88 o 
  -4   1   7        1.74        1.30      0.88 o 
  -3   1   7     1806.91     1686.57     24.63 o 
  -2   1   7      127.90      101.36      2.81 o 
  -1   1   7      461.29      398.59      6.80 o 
   0   1   7      662.56      692.73     10.53 o 
   1   1   7      433.71      371.25      8.16 o 
   2   1   7     1238.39     1299.39     22.10 o 
   3   1   7     5614.73     5705.80    128.08 o 
   4   1   7      132.99      118.73      3.52 o 
   5   1   7      190.01      196.63      6.11 o 
   6   1   7       50.15       43.19      3.21 o 
   7   1   7       93.02       87.15      3.88 o 
   8   1   7        2.49        2.07      1.68 o 
   9   1   7       10.83        8.80      2.22 o 
  10   1   7        1.11       -1.74      2.05 o 
 -10   2   7        7.11       11.15      4.79 o 
  -9   2   7        8.30        4.87      2.80 o 
  -8   2   7        0.18       -1.46      1.46 o 
  -7   2   7      161.64      148.13      5.19 o 
  -6   2   7        9.02        2.54      1.38 o 
  -5   2   7      221.77      214.27      5.97 o 
  -4   2   7      222.87      209.17      5.71 o 
  -3   2   7      106.64       95.66      2.51 o 
  -2   2   7       38.37       49.30      1.62 o 
  -1   2   7     1405.59     1385.69     24.56 o 
   0   2   7     2222.13     2272.99     33.46 o 
   1   2   7      487.56      504.17      7.36 o 
   2   2   7      134.66      121.69      2.02 o 
   3   2   7     1103.21     1190.12     16.81 o 
   4   2   7       25.59       32.97      1.71 o 
   5   2   7       85.76       75.84      3.50 o 
   6   2   7      155.07      132.23      5.19 o 
   7   2   7      204.69      202.29      7.18 o 
   8   2   7       51.14       56.79      4.42 o 
   9   2   7      108.61      106.11      4.41 o 
  10   2   7        0.79        1.42      2.17 o 
  -9   3   7        7.35        3.92      3.01 o 
  -8   3   7       43.67       41.09      3.84 o 
  -7   3   7       57.94       59.71      3.74 o 
  -6   3   7        7.26        6.63      1.58 o 
  -5   3   7       32.73       33.50      2.87 o 
  -4   3   7      227.14      227.61      7.02 o 
  -3   3   7      228.76      263.12      4.90 o 
  -2   3   7       16.48       18.40      1.16 o 
  -1   3   7      192.94      218.55      4.70 o 
   0   3   7      702.31      705.33     11.85 o 
   1   3   7      291.16      304.99      5.49 o 
   2   3   7       10.60       21.21      1.00 o 
   3   3   7      704.64      680.90     11.55 o 
   4   3   7        0.00        0.23      0.79 o 
   5   3   7      719.40      744.71     18.23 o 
   6   3   7      459.20      428.37     11.79 o 
   7   3   7       11.45       12.82      2.29 o 
   8   3   7        6.53        6.96      1.94 o 
   9   3   7        1.00       -0.15      1.86 o 
  10   3   7        6.45        7.05      2.42 o 
  -9   4   7       19.05       16.96      6.63 o 
  -8   4   7       60.18       65.08      4.79 o 
  -7   4   7        1.50        3.55      1.69 o 
  -6   4   7       41.14       40.67      3.42 o 
  -5   4   7      239.11      235.05      7.68 o 
  -4   4   7      936.97      869.39     21.25 o 
  -3   4   7      104.23      103.63      3.28 o 
  -2   4   7       94.78       91.61      2.33 o 
  -1   4   7      432.67      436.68      7.78 o 
   0   4   7        3.56       10.55      0.87 o 
   1   4   7     1328.81     1312.50     21.47 o 
   2   4   7      714.58      693.47     10.17 o 
   3   4   7      184.71      178.70      3.20 o 
   4   4   7      194.50      190.78      3.85 o 
   5   4   7      789.85      785.05     16.59 o 
   6   4   7      226.31      223.01      6.91 o 
   7   4   7        0.01        0.96      1.44 o 
   8   4   7        6.13        0.90      2.44 o 
   9   4   7       48.39       53.23      3.89 o 
  10   4   7        5.60        6.39      2.41 o 
  -9   5   7       54.84       55.41      5.81 o 
  -8   5   7       15.91       10.40      2.67 o 
  -7   5   7       12.85        9.98      2.50 o 
  -6   5   7        1.81        0.24      4.17 o 
  -5   5   7      332.47      326.14      9.84 o 
  -4   5   7       16.66       12.79      1.97 o 
  -3   5   7      268.49      236.03      7.60 o 
  -2   5   7      307.00      313.07      6.95 o 
  -1   5   7       47.85       60.68      1.88 o 
   0   5   7      141.86      149.61      3.09 o 
   1   5   7     1460.44     1461.64     23.79 o 
   2   5   7      254.98      251.00      4.00 o 
   3   5   7        6.20        6.13      0.76 o 
   4   5   7       12.56        7.83      1.32 o 
   5   5   7      262.92      267.00      6.94 o 
   6   5   7       28.15       25.70      2.32 o 
   7   5   7       28.16       35.05      3.75 o 
   8   5   7        2.43        3.08      1.80 o 
   9   5   7        1.25        3.06      2.25 o 
  10   5   7       10.03       11.82      2.71 o 
  -9   6   7       10.14        2.92      3.14 o 
  -8   6   7        2.73        6.71      3.17 o 
  -7   6   7       16.18       20.03      3.12 o 
  -6   6   7      142.31      135.15      6.08 o 
  -5   6   7        0.06       -1.47      1.52 o 
  -4   6   7       69.04       60.83      4.44 o 
  -3   6   7       12.70       11.93      2.07 o 
  -2   6   7      367.33      355.60     13.37 o 
  -1   6   7      129.94      139.43      4.42 o 
   0   6   7       17.24       11.85      1.07 o 
   1   6   7       52.95       55.35      1.84 o 
   2   6   7      110.02      117.35      3.43 o 
   3   6   7      255.63      237.18      7.17 o 
   4   6   7      158.24      152.22      4.67 o 
   5   6   7       76.08       68.47      3.36 o 
   6   6   7      181.55      193.04      5.96 o 
   7   6   7       15.76       12.77      2.14 o 
   8   6   7       47.31       45.89      3.56 o 
   9   6   7        1.59        3.18      2.08 o 
  10   6   7        0.30        3.90      2.47 o 
  -8   7   7       10.99       -0.82      2.89 o 
  -7   7   7       31.56       34.43      4.73 o 
  -6   7   7       82.35       75.89      5.09 o 
  -5   7   7        0.27        1.87      1.73 o 
  -4   7   7       71.10       59.89      4.12 o 
  -3   7   7        0.49        0.60      3.84 o 
  -2   7   7       39.74       42.79      3.75 o 
  -1   7   7       96.81       80.27      4.79 o 
   0   7   7      176.55      185.03      7.33 o 
   1   7   7      386.32      390.38     10.68 o 
   2   7   7      142.00      145.88      5.25 o 
   3   7   7       33.10       31.49      2.62 o 
   4   7   7      326.74      299.17      8.95 o 
   5   7   7        1.83       -1.14      1.32 o 
   6   7   7      102.59       92.86      4.14 o 
   7   7   7        1.37        1.44      1.72 o 
   8   7   7        6.47        5.47      2.50 o 
   9   7   7        6.23        6.43      2.27 o 
  10   7   7       13.67       12.05      3.25 o 
  -8   8   7        7.16        6.17      3.50 o 
  -7   8   7       11.21        8.76      3.47 o 
  -6   8   7       75.73       80.76      5.48 o 
  -5   8   7       60.56       70.14      4.90 o 
  -4   8   7       11.46        5.73      3.37 o 
  -3   8   7       91.97       82.65      5.48 o 
  -2   8   7       21.03       15.03      2.69 o 
  -1   8   7       87.13       90.53      5.47 o 
   0   8   7       67.23       71.70      4.80 o 
   1   8   7      142.80      148.95      6.73 o 
   2   8   7       62.26       63.78      3.67 o 
   3   8   7      526.93      512.07     13.75 o 
   4   8   7       40.07       47.78      3.57 o 
   5   8   7        3.80        3.17      3.67 o 
   6   8   7        1.61        1.55      1.65 o 
   7   8   7       16.47       15.32      2.40 o 
   8   8   7       85.93       87.03      4.90 o 
   9   8   7       11.80        5.48      4.67 o 
  -7   9   7      108.26      115.90      8.24 o 
  -6   9   7       48.84       38.93      5.02 o 
  -5   9   7        1.06        0.16      2.11 o 
  -4   9   7       48.65       50.11      4.98 o 
  -3   9   7        9.13        7.41      2.44 o 
  -2   9   7       47.13       51.43      4.62 o 
  -1   9   7      152.10      151.40      7.32 o 
   0   9   7       12.20        7.37      2.30 o 
   1   9   7        0.81       -0.24      1.80 o 
   2   9   7      257.67      276.43      8.71 o 
   3   9   7      109.11       96.56      4.76 o 
   4   9   7      189.34      190.90      5.95 o 
   5   9   7        0.60        3.46      4.69 o 
   6   9   7       21.45       20.94      2.94 o 
   7   9   7        4.43        1.27      1.89 o 
   8   9   7        2.21        3.50      3.63 o 
   9   9   7        7.16       -1.16      8.05 o 
  -7  10   7       54.32       57.08     12.09 o 
  -6  10   7       40.95       43.49      5.44 o 
  -5  10   7       14.54        8.85      4.62 o 
  -4  10   7      131.25      137.08      7.86 o 
  -3  10   7       27.19       35.63      4.37 o 
  -2  10   7        0.30        5.81      2.35 o 
  -1  10   7        0.11        0.14      1.90 o 
   0  10   7        9.00        3.81      6.10 o 
   1  10   7        0.16       -1.86      1.86 o 
   2  10   7       10.57        8.56      2.52 o 
   3  10   7        0.32        0.27      1.72 o 
   4  10   7        4.38        6.04      1.98 o 
   5  10   7        2.37        2.54      2.14 o 
   6  10   7        8.50        8.78      2.46 o 
   7  10   7        1.37        1.58      2.82 o 
   8  10   7        2.03       -2.33      4.19 o 
  -6  11   7        1.37       -0.04      4.75 o 
  -5  11   7       30.86       27.84      6.21 o 
  -4  11   7       44.64       33.04      6.44 o 
  -3  11   7       21.45       21.28      3.93 o 
  -2  11   7       40.55       37.54      4.45 o 
  -1  11   7        2.32        4.61      2.55 o 
   0  11   7        2.52        4.98      2.39 o 
   1  11   7       21.60       23.37      4.27 o 
   2  11   7       49.06       50.41      4.91 o 
   3  11   7        0.01       -0.68      1.76 o 
   4  11   7        1.51        5.55      1.86 o 
   5  11   7       11.74        8.53      3.66 o 
   6  11   7       21.67       20.92      5.92 o 
   7  11   7        3.80        0.06      4.51 o 
   8  11   7        0.86        5.96      5.27 o 
  -5  12   7       29.66       34.87      6.71 o 
  -4  12   7       34.58       22.00      5.84 o 
  -3  12   7      113.20       91.98      9.27 o 
  -2  12   7       35.17       28.62      5.61 o 
  -1  12   7        4.65        4.13      2.67 o 
   0  12   7        0.46        2.40      3.16 o 
   1  12   7       56.74       51.08      5.10 o 
   2  12   7       13.23       13.63      3.31 o 
   3  12   7       79.95       92.42      5.23 o 
   4  12   7        0.08       -2.99      2.99 o 
   5  12   7        3.20       18.45      4.67 o 
   6  12   7        2.04        1.50      4.31 o 
   7  12   7        3.81        3.19      5.20 o 
  -4  13   7        9.24        1.21      4.35 o 
  -3  13   7        2.55        2.85      4.36 o 
  -2  13   7        0.99        1.18      3.78 o 
  -1  13   7       23.50       21.98      5.34 o 
   0  13   7       48.58       42.73      6.50 o 
   1  13   7        4.33        7.48      4.21 o 
   2  13   7       30.02       34.34      5.92 o 
   3  13   7        6.02        7.30      3.14 o 
   4  13   7        3.34        1.95      4.29 o 
   5  13   7        2.11        5.72      4.70 o 
   6  13   7        1.22        6.93      5.05 o 
  -2  14   7        4.65        0.43      4.06 o 
  -1  14   7       30.44       35.84      6.46 o 
   0  14   7        3.01       -3.61      3.61 o 
   1  14   7       27.42       24.42      5.68 o 
   2  14   7        2.17        5.03      3.18 o 
   3  14   7        2.42       11.37      5.19 o 
   1  15   7        4.48        8.10      4.67 o 
  -3 -13   8        1.87        2.78      2.34 o 
  -2 -13   8        3.87        2.71      2.14 o 
  -1 -13   8        4.14        5.89      3.21 o 
   0 -13   8        0.75        1.23      2.17 o 
   1 -13   8        1.60       -0.21      2.36 o 
   2 -13   8        5.04        7.17      3.03 o 
   3 -13   8       12.30       11.57      6.05 o 
  -5 -12   8        1.24        6.32      4.80 o 
  -4 -12   8        2.01        5.26      2.39 o 
  -3 -12   8       12.18       12.04      3.36 o 
  -2 -12   8        0.37        2.26      2.07 o 
  -1 -12   8       78.57       95.88     12.37 o 
   0 -12   8       17.29       11.36      2.86 o 
   1 -12   8        1.54        1.05      2.36 o 
   2 -12   8       21.03       23.91      9.77 o 
   3 -12   8       45.87       65.09      6.22 o 
   4 -12   8        1.47        4.08      2.75 o 
   5 -12   8        0.72        0.63      4.82 o 
  -6 -11   8        3.08        2.39      2.96 o 
  -5 -11   8        7.84        7.10      2.75 o 
  -4 -11   8       20.56       21.19      3.27 o 
  -3 -11   8       13.35       13.46      2.75 o 
  -2 -11   8       17.40       26.63      3.45 o 
  -1 -11   8        6.00        6.30      2.23 o 
   0 -11   8       44.69       42.52      4.64 o 
   1 -11   8        2.74        7.19      2.68 o 
   2 -11   8       31.32       37.37      4.54 o 
   3 -11   8        0.69       -0.24      2.24 o 
   4 -11   8       58.98       76.99      6.58 o 
   5 -11   8       28.29       28.31      8.74 o 
   6 -11   8        5.71        4.99      5.56 o 
  -7 -10   8        0.81       10.34      4.56 o 
  -6 -10   8        3.79        5.11      2.43 o 
  -5 -10   8        5.94        3.25      1.97 o 
  -4 -10   8       25.27       26.02      3.42 o 
  -3 -10   8       60.11       64.79      4.19 o 
  -2 -10   8       34.02       34.22      3.95 o 
  -1 -10   8       56.97       58.84      5.09 o 
   0 -10   8        5.07        5.28      3.58 o 
   1 -10   8      255.21      283.85     18.60 o 
   2 -10   8        1.89        9.08      2.11 o 
   3 -10   8       75.41      108.62     18.76 o 
   4 -10   8        0.91        0.53      2.22 o 
   5 -10   8       40.10       47.04     13.33 o 
   6 -10   8        6.48        9.29      3.20 o 
   7 -10   8       69.29       68.92     10.24 o 
  -7  -9   8        0.44        2.80      2.25 o 
  -6  -9   8       18.56       16.20      4.52 o 
  -5  -9   8        3.37        8.58      2.42 o 
  -4  -9   8       15.57       22.46      3.89 o 
  -3  -9   8       41.45       48.51      7.60 o 
  -2  -9   8        9.08       13.10      2.13 o 
  -1  -9   8       50.93       48.28      3.26 o 
   0  -9   8        0.00        5.76      1.99 o 
   1  -9   8       75.55       84.01      4.40 o 
   2  -9   8       98.51       91.21      6.88 o 
   3  -9   8       12.47        6.57      1.99 o 
   4  -9   8        1.08        0.30      1.73 o 
   5  -9   8       23.37       29.68      4.04 o 
   6  -9   8      140.25      192.85     19.88 o 
   7  -9   8        0.16       -2.42      2.42 o 
  -8  -8   8        7.12       11.43      5.20 o 
  -7  -8   8        5.67        7.03      1.90 o 
  -6  -8   8       10.28       10.59      1.83 o 
  -5  -8   8       17.66       21.64      2.19 o 
  -4  -8   8        1.28        3.12      1.41 o 
  -3  -8   8      184.40      202.75      7.59 o 
  -2  -8   8       12.07       11.87      1.73 o 
  -1  -8   8       14.67       15.98      1.86 o 
   0  -8   8       73.72       85.13      4.87 o 
   1  -8   8       44.64       50.64      3.49 o 
   2  -8   8       31.71       31.28      2.88 o 
   3  -8   8        1.25        1.00      1.43 o 
   4  -8   8      143.07      193.56     21.43 o 
   5  -8   8       59.79       62.79      4.62 o 
   6  -8   8       97.88      113.94      7.69 o 
   7  -8   8        4.40       -0.11      2.43 o 
   8  -8   8        0.39        0.76      2.65 o 
  -8  -7   8        0.37        0.30      3.73 o 
  -7  -7   8        0.35        2.64      1.72 o 
  -6  -7   8       30.69       22.58      2.27 o 
  -5  -7   8        1.50        2.69      1.30 o 
  -4  -7   8      241.26      247.05      6.46 o 
  -3  -7   8      179.72      182.13      5.09 o 
  -2  -7   8        0.76        2.00      1.20 o 
  -1  -7   8        5.36       12.30      1.68 o 
   0  -7   8      673.36      701.00     19.12 o 
   1  -7   8      108.50      113.23     10.14 o 
   2  -7   8      481.27      504.09     24.92 o 
   3  -7   8       99.72      104.67      4.11 o 
   4  -7   8        2.01       -0.17      1.39 o 
   5  -7   8      113.02      141.47     13.71 o 
   6  -7   8      198.10      244.67     16.69 o 
   7  -7   8       13.95       17.90      2.93 o 
   8  -7   8        8.03        7.52      2.51 o 
   9  -7   8        0.05       -1.47      2.60 o 
  -9  -6   8       11.69       27.38      5.71 o 
  -8  -6   8        0.54        1.63      2.00 o 
  -7  -6   8       18.52       20.83      2.22 o 
  -6  -6   8       23.14       22.81      2.19 o 
  -5  -6   8        6.12        4.24      1.41 o 
  -4  -6   8      113.96      167.96     12.55 o 
  -3  -6   8       30.07       34.81      3.62 o 
  -2  -6   8       76.54      105.77      7.44 o 
  -1  -6   8      955.08     1034.30     28.89 o 
   0  -6   8       29.20       27.81      2.19 o 
   1  -6   8       30.04       33.32      3.00 o 
   2  -6   8        4.44        4.40      1.12 o 
   3  -6   8       69.31       74.79      5.73 o 
   4  -6   8       46.81       43.16      2.80 o 
   5  -6   8      172.19      206.17      9.77 o 
   6  -6   8       15.91       18.29      2.34 o 
   7  -6   8       20.37       26.11      3.14 o 
   8  -6   8       43.14       55.02      6.39 o 
   9  -6   8        4.33       11.40      3.70 o 
  -9  -5   8       11.83       15.27      3.95 o 
  -8  -5   8       40.92       34.77      3.10 o 
  -7  -5   8        0.25        1.09      1.33 o 
  -5  -5   8        4.84        4.81      1.68 o 
  -3  -5   8       49.30       59.79      2.53 o 
  -2  -5   8       63.66       66.93      2.54 o 
  -1  -5   8     1057.41     1257.47     46.12 o 
   0  -5   8        9.64        9.50      0.85 o 
   1  -5   8      364.25      358.27      9.24 o 
   2  -5   8      835.60      911.46     22.19 o 
   3  -5   8       13.50       16.36      3.50 o 
   4  -5   8      612.40      701.85     35.73 o 
   5  -5   8      121.73      147.02      7.48 o 
   6  -5   8      116.92      119.13      9.08 o 
   7  -5   8        3.11        6.63      1.76 o 
   8  -5   8      102.32      160.32     13.05 o 
   9  -5   8        3.04        2.20      2.19 o 
  -9  -4   8        1.81        1.58      2.74 o 
  -8  -4   8       27.66       31.21      2.83 o 
  -7  -4   8       58.67       85.44      5.76 o 
  -6  -4   8       10.32        7.37      1.48 o 
  -5  -4   8      103.65      114.82      4.19 o 
  -4  -4   8       99.81      131.16      4.41 o 
  -3  -4   8      165.50      160.58      4.23 o 
  -2  -4   8      334.66      573.43     32.05 o 
   0  -4   8      128.41      175.13      8.80 o 
   1  -4   8        6.19       14.55      1.15 o 
   2  -4   8      803.65      853.26     56.02 o 
   3  -4   8       18.81       16.32      1.49 o 
   4  -4   8      933.69     1069.96     44.89 o 
   5  -4   8       86.13       87.21      3.60 o 
   6  -4   8      129.66      133.21      8.17 o 
   7  -4   8       35.65       32.56      2.83 o 
   8  -4   8        8.65       13.72      2.74 o 
   9  -4   8       65.97       80.76      5.70 o 
  10  -4   8        3.71        4.94      3.24 o 
  -9  -3   8       33.71       30.72      4.28 o 
  -8  -3   8        0.15        1.51      1.59 o 
  -7  -3   8       29.72       29.87      2.68 o 
  -6  -3   8      303.51      304.81      7.44 o 
  -5  -3   8       25.45       22.36      2.05 o 
  -4  -3   8      103.67      227.66     14.33 o 
  -3  -3   8       17.51       34.52      6.57 o 
  -2  -3   8      821.38      874.88     14.66 o 
  -1  -3   8     1694.76     2398.52     74.97 o 
   0  -3   8     1242.71     1433.36     45.15 o 
   1  -3   8     2077.07     2223.34     41.57 o 
   2  -3   8       84.16      115.21      3.19 o 
   3  -3   8     1735.58     1786.97     40.53 o 
   4  -3   8      240.95      231.55      6.01 o 
   5  -3   8       63.94       76.70     11.12 o 
   6  -3   8       96.13       97.82      3.97 o 
   7  -3   8       67.39       86.80      4.04 o 
   8  -3   8       63.14       59.66      3.96 o 
   9  -3   8        0.25        0.81      2.06 o 
  10  -3   8        7.83        4.46      2.89 o 
  -9  -2   8        5.52       11.36      3.12 o 
  -8  -2   8        0.38        7.92      1.83 o 
  -7  -2   8       19.14       14.53      2.10 o 
  -6  -2   8        5.40        6.71      1.80 o 
  -5  -2   8       69.85       61.02      2.96 o 
  -4  -2   8        2.97        5.42      1.30 o 
  -3  -2   8      731.88      731.51     12.53 o 
  -2  -2   8      410.66      563.36     12.35 o 
  -1  -2   8      216.16      232.89      4.65 o 
   0  -2   8       59.70       55.61      2.04 o 
   1  -2   8        4.39       11.04      0.60 o 
   2  -2   8       51.65       52.74      3.78 o 
   3  -2   8      641.21      622.22     16.52 o 
   4  -2   8        3.75        7.18      2.24 o 
   5  -2   8       76.29      108.23      6.81 o 
   6  -2   8      167.79      162.26      5.19 o 
   7  -2   8        0.03        1.61      1.39 o 
   8  -2   8        3.95        2.90      1.64 o 
   9  -2   8        3.65       15.42      7.16 o 
  10  -2   8        9.27       12.09      2.80 o 
  -9  -1   8        1.13        2.08      2.02 o 
  -8  -1   8        1.70        5.05      1.72 o 
  -7  -1   8      279.90      342.07     11.73 o 
  -5  -1   8        4.41        4.42      1.30 o 
  -4  -1   8      244.06      220.54      5.68 o 
  -3  -1   8      383.49      441.61     10.53 o 
  -2  -1   8      496.59      557.41      8.90 o 
  -1  -1   8      420.21      620.50     23.13 o 
   0  -1   8      483.93      421.84      6.63 o 
   1  -1   8     1262.16     1801.70    106.92 o 
   2  -1   8     1628.68     1840.55     35.40 o 
   3  -1   8      411.16      421.34     15.30 o 
   4  -1   8       96.09      120.13      3.57 o 
   6  -1   8       44.88       53.76      7.19 o 
   7  -1   8      109.49      105.07      4.33 o 
   8  -1   8        2.68        6.84      1.84 o 
   9  -1   8        0.24       -0.77      1.99 o 
  10  -1   8        0.01        0.36      2.32 o 
  -9   0   8        0.00        1.13      2.03 o 
  -8   0   8        0.02        0.10      1.52 o 
  -7   0   8        0.37       -1.21      1.26 o 
  -6   0   8       47.30       52.90      2.83 o 
  -5   0   8       88.53      101.85      3.59 o 
  -4   0   8      353.76      452.71     15.67 o 
  -3   0   8      230.06      299.07     23.65 o 
  -2   0   8      137.56      178.73      3.86 o 
  -1   0   8        4.18        4.57      0.46 o 
   0   0   8      783.07     1045.50     30.93 o 
   1   0   8      310.17      429.60     31.02 o 
   2   0   8     2709.10     3419.66    140.30 o 
   3   0   8        2.43        0.96      0.71 o 
   4   0   8      336.43      361.03      7.39 o 
   5   0   8      909.47     1180.39     33.03 o 
   6   0   8      334.96      461.28     10.90 o 
   7   0   8       84.23      122.49      6.99 o 
   8   0   8       21.87       17.39      2.41 o 
   9   0   8       15.83       11.20      2.89 o 
  10   0   8        0.37       -0.73      2.31 o 
  -9   1   8        6.72        5.97      2.27 o 
  -8   1   8        0.58        4.06      1.57 o 
  -7   1   8        4.28       -0.38      1.28 o 
  -6   1   8      117.45      127.21      4.57 o 
  -5   1   8      440.05      530.72     15.45 o 
  -4   1   8     1183.70     1189.48     43.99 o 
  -3   1   8       90.15      115.91      5.73 o 
  -2   1   8       42.69       45.80      1.59 o 
  -1   1   8     2713.80     2830.80     44.33 o 
   0   1   8      360.57      441.98     25.50 o 
   1   1   8      874.73     1084.19     25.83 o 
   2   1   8       12.26       11.97      0.62 o 
   3   1   8      209.02      311.87      5.54 o 
   4   1   8      827.29      930.67     19.13 o 
   5   1   8      555.69      633.69     15.67 o 
   6   1   8       84.70      114.01      4.72 o 
   7   1   8       22.69       32.16      2.67 o 
   8   1   8        2.20        2.30      1.68 o 
   9   1   8        2.97        2.88      2.08 o 
  10   1   8       21.18       22.41      3.51 o 
  -9   2   8        1.56       -0.11      2.08 o 
  -8   2   8        0.01        0.27      1.39 o 
  -7   2   8       17.87       18.44      2.25 o 
  -6   2   8       59.74       62.38      5.97 o 
  -5   2   8       48.14       51.42      2.95 o 
  -4   2   8      181.58      175.34      4.98 o 
  -3   2   8        8.72        5.44      1.24 o 
  -2   2   8      290.34      283.21      5.94 o 
  -1   2   8     1708.53     1804.46     28.92 o 
   0   2   8     1313.72     1622.67     54.59 o 
   1   2   8      151.52      120.03      4.13 o 
   2   2   8      746.05      941.57     14.28 o 
   3   2   8      180.86      346.38     14.79 o 
   4   2   8      309.56      410.75      9.22 o 
   6   2   8        0.92        0.91      1.38 o 
   7   2   8      383.14      393.41     11.42 o 
   8   2   8      266.20      335.12     12.59 o 
   9   2   8       15.85       15.21      2.92 o 
  10   2   8        2.85        2.43      2.40 o 
  -9   3   8        2.14        3.21      2.24 o 
  -8   3   8       69.71       73.77      4.34 o 
  -7   3   8        7.31        8.50      1.89 o 
  -6   3   8       28.01       32.92      2.64 o 
  -5   3   8       56.42       69.82     15.19 o 
  -4   3   8      307.78      308.55      8.83 o 
  -3   3   8        2.32        3.50      0.93 o 
  -2   3   8      666.46      599.32     10.39 o 
  -1   3   8       36.19       41.36      1.97 o 
   0   3   8        6.81        8.83      0.68 o 
   1   3   8       41.55       45.06      2.89 o 
   3   3   8      469.07      618.54      9.07 o 
   5   3   8       38.73       35.68      2.76 o 
   7   3   8       27.24       27.48      3.02 o 
   8   3   8        3.64        5.07      2.05 o 
   9   3   8       58.93       48.76      4.45 o 
  10   3   8        4.86        3.03      2.52 o 
  -9   4   8        2.35        0.99      2.81 o 
  -8   4   8        1.76        1.40      2.30 o 
  -7   4   8       14.72       23.70      2.50 o 
  -6   4   8       60.46       82.87      4.60 o 
  -5   4   8       51.73       45.90      3.72 o 
  -4   4   8      122.01      123.71      9.38 o 
  -3   4   8      104.72      143.14     14.15 o 
  -2   4   8     1549.35     1828.78     45.81 o 
  -1   4   8      170.69      222.32      6.18 o 
   0   4   8     1984.57     2282.78     76.66 o 
   1   4   8      885.48     1188.80     48.74 o 
   2   4   8     2094.00     2603.20     43.42 o 
   3   4   8      460.26      713.23     14.99 o 
   4   4   8       51.00       68.13      2.82 o 
   5   4   8      436.60      466.88     12.39 o 
   6   4   8        0.22        6.68      1.70 o 
   8   4   8        0.48        5.99      2.20 o 
   9   4   8        7.90        5.45      2.48 o 
  10   4   8       23.25       27.92      3.80 o 
  -9   5   8       19.79       17.47      6.87 o 
  -8   5   8       47.66       58.78      6.30 o 
  -7   5   8        6.39        5.41      2.65 o 
  -6   5   8       26.71       29.52      3.18 o 
  -5   5   8       64.33       93.57      5.61 o 
  -4   5   8       23.47       27.07      2.58 o 
  -3   5   8      698.76      968.78     42.83 o 
  -2   5   8       14.35       12.52      2.00 o 
  -1   5   8      810.12      931.28     49.88 o 
   0   5   8       80.30      102.91      3.46 o 
   1   5   8      188.58      259.65      5.92 o 
   2   5   8      256.46      250.89      5.01 o 
   3   5   8      770.83      834.62     14.23 o 
   5   5   8      120.25      146.61      5.54 o 
   6   5   8       84.34      110.69      4.94 o 
   7   5   8        1.49        2.44      1.72 o 
   8   5   8      126.32      147.78      6.50 o 
   9   5   8       26.98       35.43      3.87 o 
  10   5   8        0.61        3.10      2.30 o 
  -8   6   8        1.61        2.82      2.35 o 
  -7   6   8      184.35      245.53      8.96 o 
  -6   6   8       21.30       17.79      2.71 o 
  -5   6   8       58.28       78.15      5.17 o 
  -4   6   8      180.20      215.47      7.35 o 
  -3   6   8      567.14      665.31     41.33 o 
  -2   6   8       36.31       32.56      4.02 o 
  -1   6   8      317.87      470.32     21.42 o 
   0   6   8      393.38      463.20     18.18 o 
   1   6   8       40.95       33.95      2.24 o 
   2   6   8      830.62     1234.31     28.94 o 
   3   6   8       24.92       51.95      4.08 o 
   4   6   8       53.46       59.52      4.58 o 
   5   6   8      159.60      146.73      5.80 o 
   6   6   8       20.45       22.48      2.86 o 
   7   6   8      204.62      218.00      7.97 o 
   8   6   8        9.11        7.49      2.46 o 
   9   6   8        0.88        7.56      2.69 o 
  10   6   8       12.49       13.03      4.63 o 
  -8   7   8       30.31       37.03      5.23 o 
  -7   7   8       49.50       55.09      5.71 o 
  -6   7   8       22.75       25.96      3.70 o 
  -5   7   8       16.21       16.67      2.64 o 
  -4   7   8      153.70      214.72      7.55 o 
  -3   7   8       27.36       20.89      2.46 o 
  -2   7   8       59.01       60.04      5.54 o 
  -1   7   8       17.39       14.60      2.37 o 
   0   7   8      127.44      140.10      6.19 o 
   1   7   8        6.21        6.86      1.94 o 
   2   7   8      544.62      897.21     32.16 o 
   3   7   8      153.79      174.68     11.82 o 
   4   7   8       95.07      103.95      5.93 o 
   5   7   8      288.43      317.66     12.30 o 
   6   7   8        0.43       -0.67      1.74 o 
   7   7   8        7.48        9.64      2.35 o 
   8   7   8        6.11        7.91      2.53 o 
   9   7   8        0.14       -3.09      3.34 o 
  10   7   8       34.98       41.25      8.69 o 
  -8   8   8        0.01        1.10      3.14 o 
  -7   8   8       13.43       13.14      3.70 o 
  -6   8   8       13.00       16.26      5.71 o 
  -5   8   8      192.20      276.33      9.92 o 
  -4   8   8      123.24      165.97      7.51 o 
  -3   8   8        2.94        4.84      2.11 o 
  -2   8   8       59.93       85.25      7.41 o 
   0   8   8       75.92      107.82     12.85 o 
   2   8   8       44.85       47.48      4.43 o 
   3   8   8        9.70       11.73      2.62 o 
   6   8   8        2.00        3.45      2.59 o 
   7   8   8        1.51        2.89      2.19 o 
   8   8   8        0.22        1.41      2.06 o 
   9   8   8        0.89       -1.23      1.91 o 
  -7   9   8        4.14        2.01      3.22 o 
  -6   9   8        5.31        6.12      4.57 o 
  -5   9   8       71.69      107.69      5.68 o 
  -4   9   8       61.29       60.38      4.95 o 
  -3   9   8      208.37      253.32     10.47 o 
  -2   9   8        3.42        1.57      2.19 o 
  -1   9   8       13.73       16.06      4.12 o 
   0   9   8        0.06        4.06      1.91 o 
   1   9   8       86.48      111.30      6.07 o 
   2   9   8       18.06       16.17      2.36 o 
   3   9   8       22.56       21.07      2.67 o 
   4   9   8      107.21      166.36      6.50 o 
   5   9   8        2.40        6.38      2.20 o 
   6   9   8       14.45       16.87      3.17 o 
   7   9   8       17.04       14.13      2.94 o 
   8   9   8       22.78       18.43      2.92 o 
   9   9   8        0.01        4.29      3.05 o 
  -6  10   8        0.13        1.98      3.02 o 
  -5  10   8      160.39      212.05     10.23 o 
  -4  10   8       58.21       65.14      7.21 o 
  -3  10   8        4.29        7.04      2.85 o 
  -2  10   8       12.39       10.65      3.00 o 
  -1  10   8       94.29      111.03      6.66 o 
   0  10   8       65.34       84.43      8.69 o 
   1  10   8       65.99       66.15      5.28 o 
   2  10   8       18.26       26.33      3.45 o 
   3  10   8        7.67       10.17      2.83 o 
   4  10   8      141.03      154.49      6.26 o 
   5  10   8       94.03      103.58      8.15 o 
   6  10   8       21.31       21.74      3.75 o 
   7  10   8        1.05        4.70      2.55 o 
   8  10   8        0.31        0.01      3.18 o 
  -6  11   8       50.55       72.30      6.88 o 
  -5  11   8       30.48       22.46      4.26 o 
  -4  11   8       16.47       28.69      6.07 o 
  -3  11   8        6.78        5.12      2.66 o 
  -2  11   8      135.08      152.42      8.04 o 
  -1  11   8       16.64       18.43      3.38 o 
   0  11   8      127.30      208.38     18.91 o 
   1  11   8        7.55        8.09      2.76 o 
   2  11   8        1.34        9.85      2.78 o 
   3  11   8       14.71       18.54      2.90 o 
   4  11   8       39.10       50.32      3.50 o 
   5  11   8        8.00       10.38      4.50 o 
   6  11   8        0.07       -1.60      2.24 o 
   7  11   8        1.01        0.24      2.97 o 
  -5  12   8        0.13        2.96      7.36 o 
  -4  12   8       27.05       29.26      6.34 o 
  -3  12   8       60.60       94.65      9.44 o 
  -2  12   8        0.43        0.07      2.51 o 
  -1  12   8       15.33       26.41      7.85 o 
   0  12   8       18.41       19.53      3.49 o 
   1  12   8       26.66       24.30      3.75 o 
   2  12   8        0.34        1.25      2.50 o 
   3  12   8       42.18       49.98      5.59 o 
   4  12   8       10.49       11.15      2.30 o 
   5  12   8        8.11        4.89      6.46 o 
   6  12   8        8.56        5.79      4.60 o 
   7  12   8        6.37        4.48      4.90 o 
  -4  13   8        0.00       -2.00      4.06 o 
  -3  13   8        1.69       -3.53      3.53 o 
  -2  13   8       30.94       42.71      6.66 o 
  -1  13   8       41.46       32.26      5.88 o 
   0  13   8        1.53        1.14      2.70 o 
   1  13   8        5.93        4.73      2.85 o 
   2  13   8       29.54       53.83     13.11 o 
   3  13   8       18.26       22.47      3.29 o 
   4  13   8        1.96       -0.95      3.89 o 
   5  13   8        7.09       -0.57      4.64 o 
   6  13   8        0.18        5.60      4.90 o 
  -2  14   8        8.57        8.36      4.85 o 
  -1  14   8        5.31        6.67      4.44 o 
   0  14   8        5.61        4.34      4.31 o 
   1  14   8        1.05        3.28      4.14 o 
   2  14   8       17.93       15.75      5.04 o 
   3  14   8        0.57        7.42      9.87 o 
   4  14   8        4.11        0.78      4.28 o 
  -3 -13   9        4.18       -2.11      4.11 o 
  -2 -13   9       27.58       22.79      6.52 o 
  -1 -13   9        3.70       -0.20      4.03 o 
   0 -13   9        5.27        7.30      3.10 o 
   1 -13   9        8.96       11.23      5.12 o 
   2 -13   9        4.01        9.84      4.84 o 
  -4 -12   9       28.73       35.31      7.51 o 
  -3 -12   9       34.03       24.28      4.06 o 
  -2 -12   9       23.84       22.19      3.31 o 
  -1 -12   9       25.44       26.65      4.48 o 
   0 -12   9       23.98       26.92      3.55 o 
   1 -12   9        0.22        3.45      2.57 o 
   2 -12   9       13.69       14.41      3.31 o 
   3 -12   9        4.20        4.71      2.58 o 
   4 -12   9        5.23        1.16      4.60 o 
  -5 -11   9        7.29        4.93      2.89 o 
  -4 -11   9        6.43        5.73      2.39 o 
  -3 -11   9       18.27       16.45      3.02 o 
  -2 -11   9       16.10       21.20      3.18 o 
  -1 -11   9       45.61       44.05      5.60 o 
   0 -11   9        2.34        0.99      1.77 o 
   1 -11   9       49.65       48.35      6.69 o 
   2 -11   9        4.39        3.00      3.06 o 
   3 -11   9        8.74        8.75      3.95 o 
   4 -11   9       34.85       33.15      5.39 o 
   5 -11   9       18.34       15.49      3.61 o 
  -6 -10   9        2.60        2.83      2.74 o 
  -5 -10   9        7.32        3.59      2.29 o 
  -4 -10   9        5.21        1.70      2.71 o 
  -3 -10   9        1.33        2.02      2.02 o 
  -2 -10   9       40.60       32.86      3.43 o 
  -1 -10   9      284.90      282.64      8.38 o 
   0 -10   9        4.06       -0.55      1.44 o 
   1 -10   9       69.53       71.75      7.41 o 
   2 -10   9       10.25       10.19      2.71 o 
   3 -10   9        9.80        9.28      5.21 o 
   4 -10   9       76.00       86.52      6.33 o 
   5 -10   9        1.13       -1.23      2.42 o 
   6 -10   9        6.01        4.51      2.71 o 
  -7  -9   9       15.71       13.93      2.88 o 
  -6  -9   9        3.06        2.02      2.08 o 
  -5  -9   9       54.32       47.60      4.22 o 
  -4  -9   9        2.56        3.15      1.88 o 
  -3  -9   9        1.26        0.86      1.52 o 
  -2  -9   9       12.74        8.22      2.11 o 
  -1  -9   9      328.57      346.22     12.12 o 
   0  -9   9        4.32        6.12      1.61 o 
   1  -9   9       19.76       17.51      2.51 o 
   2  -9   9       56.46       61.19      4.19 o 
   3  -9   9       75.33       83.54      4.66 o 
   4  -9   9       19.11       14.47      3.11 o 
   5  -9   9       11.81        6.57      2.75 o 
   6  -9   9      117.89      122.49      7.58 o 
   7  -9   9       11.30       19.24      6.24 o 
  -8  -8   9        5.09        0.87      4.34 o 
  -7  -8   9        1.74        1.89      1.95 o 
  -6  -8   9       16.32       10.80      2.22 o 
  -5  -8   9        2.29        0.01      1.54 o 
  -4  -8   9       27.90       17.97      2.33 o 
  -3  -8   9        6.40        5.04      1.61 o 
  -2  -8   9      119.00      115.25      4.48 o 
  -1  -8   9       23.12       25.07      2.32 o 
   0  -8   9       10.12       10.23      1.64 o 
   1  -8   9      110.56      111.67      4.80 o 
   2  -8   9        7.11        7.72      3.72 o 
   3  -8   9       70.21       64.64      4.00 o 
   4  -8   9       79.70       77.34      4.45 o 
   5  -8   9        3.84        1.72      1.77 o 
   6  -8   9        4.41        5.26      2.57 o 
   7  -8   9        0.18        1.00      2.04 o 
   8  -8   9       12.04       11.09      3.83 o 
  -8  -7   9        0.62        5.76      5.23 o 
  -7  -7   9        5.04        1.60      2.11 o 
  -6  -7   9        2.16        1.74      1.83 o 
  -5  -7   9        9.65        7.38      1.56 o 
  -4  -7   9      121.01      118.92      5.85 o 
  -3  -7   9      166.59      157.13      4.68 o 
  -2  -7   9      173.47      153.95      4.53 o 
  -1  -7   9      172.26      156.68      8.42 o 
   0  -7   9      254.11      239.98      6.64 o 
   1  -7   9      865.31      864.66     21.19 o 
   2  -7   9      127.63      143.53      5.35 o 
   3  -7   9       76.30       70.53      4.94 o 
   4  -7   9       28.22       20.46      2.13 o 
   5  -7   9        7.07        5.00      1.60 o 
   6  -7   9       10.26        8.97      2.35 o 
   7  -7   9       45.84       64.20      5.42 o 
   8  -7   9       28.28       27.93      3.58 o 
  -8  -6   9       28.23       22.70      3.67 o 
  -7  -6   9        7.05        5.86      2.05 o 
  -6  -6   9        9.06       10.28      1.97 o 
  -5  -6   9       12.38       10.62      1.70 o 
  -4  -6   9       20.14       16.84      1.77 o 
  -3  -6   9      328.14      322.40      7.47 o 
  -2  -6   9      212.53      206.93      5.28 o 
  -1  -6   9       20.10       24.35      1.73 o 
   0  -6   9      104.54       98.02      6.58 o 
   1  -6   9       19.12       20.39      2.00 o 
   2  -6   9      408.66      380.06      8.92 o 
   3  -6   9       25.07       34.82      2.38 o 
   4  -6   9      120.69      121.93      4.35 o 
   5  -6   9      101.45      105.05      4.28 o 
   6  -6   9      217.61      204.37      6.60 o 
   7  -6   9       72.50       88.98      6.70 o 
   8  -6   9       48.13       40.65      4.17 o 
   9  -6   9        2.55        4.70      3.36 o 
  -9  -5   9       25.93       30.81      6.21 o 
  -8  -5   9        0.88        3.25      1.81 o 
  -7  -5   9        1.75        1.77      1.78 o 
  -6  -5   9        1.64        4.58      1.60 o 
  -5  -5   9       21.32       22.74      2.11 o 
  -4  -5   9      162.00      151.21      4.67 o 
  -3  -5   9       80.11       77.35      2.92 o 
  -2  -5   9      180.58      175.39      4.53 o 
  -1  -5   9       47.12       48.99      2.25 o 
   0  -5   9      291.47      297.49      7.24 o 
   1  -5   9      542.87      568.38     10.66 o 
   2  -5   9      229.11      227.20      5.77 o 
   3  -5   9      459.09      440.29     10.09 o 
   4  -5   9      503.18      532.03     12.17 o 
   5  -5   9       52.73       44.15      2.92 o 
   6  -5   9       20.16       24.74      2.49 o 
   7  -5   9       93.08       99.79      5.19 o 
   8  -5   9       76.94       90.18      6.91 o 
   9  -5   9       14.32       17.96      5.07 o 
  -9  -4   9       30.12       22.84      3.73 o 
  -8  -4   9      163.49      170.86      6.28 o 
  -7  -4   9        1.49        0.27      1.66 o 
  -6  -4   9       30.49       29.04      3.75 o 
  -5  -4   9       22.27       16.42      1.87 o 
  -4  -4   9      182.04      185.12      4.99 o 
  -3  -4   9      320.32      295.07      6.71 o 
  -2  -4   9       46.44       47.28      2.04 o 
  -1  -4   9      213.14      245.98      9.62 o 
   0  -4   9      398.49      391.49      6.44 o 
   1  -4   9       63.56       54.30      1.85 o 
   2  -4   9      927.15      910.54     18.59 o 
   3  -4   9      267.19      251.33      6.30 o 
   4  -4   9      220.59      193.13      5.49 o 
   5  -4   9      247.42      263.70      7.12 o 
   6  -4   9       96.85      103.59      4.20 o 
   7  -4   9      161.47      168.95      5.88 o 
   8  -4   9       45.33       42.19      4.36 o 
   9  -4   9      119.62      131.08     10.90 o 
  10  -4   9       38.02       38.75      7.93 o 
  -9  -3   9        7.31        7.76      2.52 o 
  -8  -3   9       27.49       25.69      4.17 o 
  -7  -3   9       28.02       23.59      3.53 o 
  -6  -3   9       55.88       49.00      4.57 o 
  -5  -3   9       71.72       72.25      3.25 o 
  -4  -3   9      408.94      376.11      8.23 o 
  -3  -3   9      122.92      118.52      6.47 o 
  -2  -3   9       56.97       63.17      2.37 o 
  -1  -3   9      105.45       85.54      2.79 o 
   0  -3   9       12.71       26.43      2.35 o 
   1  -3   9      581.74      571.14     14.66 o 
   2  -3   9       98.50      104.03      2.95 o 
   3  -3   9       67.19       57.92      2.36 o 
   4  -3   9       56.16       53.54      5.63 o 
   5  -3   9       70.84       68.78      3.10 o 
   6  -3   9       14.02        9.83      1.72 o 
   7  -3   9       36.61       40.21      3.04 o 
   8  -3   9       33.47       34.25      3.53 o 
   9  -3   9       20.37       20.46      3.23 o 
  10  -3   9        1.73        0.07      2.91 o 
  -9  -2   9       16.40       14.97      2.45 o 
  -8  -2   9       11.06        6.36      1.90 o 
  -7  -2   9      131.25      130.37      5.72 o 
  -6  -2   9      563.97      592.98     17.57 o 
  -5  -2   9      272.95      267.46      8.05 o 
  -4  -2   9       81.04       78.94      3.33 o 
  -3  -2   9        2.67        4.02      0.76 o 
  -2  -2   9      606.63      621.38     16.86 o 
  -1  -2   9     2211.08     2299.30     44.38 o 
   0  -2   9      855.65      905.33     19.42 o 
   1  -2   9       71.82       61.79      1.32 o 
   2  -2   9      140.87      161.84      3.22 o 
   3  -2   9       66.78       73.57      2.23 o 
   4  -2   9     2755.88     2722.52     53.29 o 
   5  -2   9     1945.87     1955.02     39.03 o 
   6  -2   9       19.32       20.91      2.08 o 
   7  -2   9      138.24      123.51      4.71 o 
   8  -2   9        4.16        5.93      2.13 o 
   9  -2   9        4.81        3.04      2.64 o 
  10  -2   9        8.31        8.15      3.50 o 
  -9  -1   9        7.69       12.00      2.29 o 
  -8  -1   9       14.58       10.43      2.05 o 
  -7  -1   9       36.59       31.79      3.25 o 
  -6  -1   9       46.08       46.77      3.56 o 
  -5  -1   9      319.84      317.27     12.11 o 
  -4  -1   9        7.35        8.08      2.14 o 
  -3  -1   9      158.47      169.59      7.04 o 
  -2  -1   9      257.04      214.98      4.64 o 
  -1  -1   9      432.81      391.56      6.23 o 
   0  -1   9       97.78       96.26      5.51 o 
   1  -1   9       24.86       27.83      2.01 o 
   2  -1   9      502.84      446.78      7.09 o 
   3  -1   9      383.16      382.41      8.17 o 
   4  -1   9      842.99      886.21     16.53 o 
   5  -1   9      898.92      838.04     17.71 o 
   6  -1   9       64.04       67.32      3.25 o 
   7  -1   9        0.60       -1.33      1.33 o 
   8  -1   9      200.90      217.00      6.96 o 
   9  -1   9      113.88      117.05      5.93 o 
  10  -1   9       14.51       17.09      3.39 o 
  -9   0   9       15.18       12.26      2.35 o 
  -8   0   9        2.14       -1.57      1.57 o 
  -7   0   9      154.21      164.55      7.80 o 
  -6   0   9      233.31      243.02      9.52 o 
  -5   0   9       73.58       71.06      3.20 o 
  -4   0   9      259.65      269.23      7.69 o 
  -3   0   9       14.43       16.14      1.21 o 
  -2   0   9      355.28      325.95      5.51 o 
  -1   0   9      316.57      293.43      5.15 o 
   0   0   9       66.36       94.67      4.32 o 
   1   0   9     1407.17     1563.72     36.91 o 
   2   0   9      181.98      173.56      3.13 o 
   3   0   9      152.87      160.67      2.99 o 
   4   0   9      351.32      373.23      8.11 o 
   5   0   9       57.83       55.44      4.52 o 
   6   0   9     1193.40     1147.16     23.99 o 
   7   0   9      914.59      901.57     20.01 o 
   8   0   9       36.32       34.30      3.06 o 
   9   0   9       11.54        8.53      2.52 o 
  10   0   9       10.85        6.49      3.09 o 
  -9   1   9       21.07       22.20      3.19 o 
  -8   1   9        5.12        4.68      1.69 o 
  -7   1   9       51.79       55.58      3.22 o 
  -6   1   9     1152.91     1122.12     26.84 o 
  -5   1   9     1089.43     1034.13     24.53 o 
  -4   1   9      128.01      118.59      4.41 o 
  -3   1   9      552.19      545.79     10.38 o 
  -2   1   9      120.18      139.55      2.98 o 
  -1   1   9      134.17      129.59      2.65 o 
   0   1   9     1160.10     1292.06     39.30 o 
   1   1   9      100.43      118.18      4.04 o 
   2   1   9      178.36      160.80      6.43 o 
   3   1   9      170.63      166.39      6.07 o 
   4   1   9       14.30       20.36      1.52 o 
   5   1   9      219.10      234.32      7.02 o 
   6   1   9       97.85      100.07      4.44 o 
   7   1   9      339.92      329.76      8.79 o 
   8   1   9      286.96      273.58      8.11 o 
   9   1   9        0.97        0.88      2.07 o 
  10   1   9        6.81        4.92      2.47 o 
  -9   2   9       30.61       36.85      3.92 o 
  -8   2   9       62.54       68.52      3.79 o 
  -7   2   9      206.71      227.76      6.93 o 
  -6   2   9        0.43       -1.38      1.38 o 
  -5   2   9       59.98       74.19      3.93 o 
  -4   2   9      425.94      448.57     13.32 o 
  -3   2   9      837.75      878.52     17.63 o 
  -2   2   9      303.10      307.78      6.43 o 
  -1   2   9      576.57      512.88      8.75 o 
   0   2   9       12.50       11.68      0.70 o 
   1   2   9      197.86      179.67      3.17 o 
   2   2   9      407.86      378.52      6.10 o 
   3   2   9      148.05      127.80      2.56 o 
   4   2   9      364.10      335.05      7.01 o 
   5   2   9        5.29        5.42      1.58 o 
   6   2   9      139.74      154.28      5.69 o 
   7   2   9       36.29       31.62      3.25 o 
   8   2   9       32.35       30.01      3.18 o 
   9   2   9        5.82        5.70      2.38 o 
  10   2   9        3.41        4.69      2.37 o 
  -9   3   9        6.57        9.79      2.55 o 
  -8   3   9        3.47        4.16      1.87 o 
  -7   3   9        3.98        3.22      2.11 o 
  -6   3   9      125.63      119.02      5.26 o 
  -5   3   9       40.25       37.50      3.14 o 
  -4   3   9     2114.17     2134.82     59.81 o 
  -3   3   9     2921.38     2873.88     78.99 o 
  -2   3   9      136.60      134.40      3.52 o 
  -1   3   9      122.54      148.84      3.21 o 
   0   3   9       42.31       43.44      1.30 o 
   1   3   9     1158.34     1146.52     17.27 o 
   2   3   9     1997.62     2104.57     31.16 o 
   3   3   9     1063.61     1016.25     13.68 o 
   4   3   9        1.11        2.30      0.84 o 
   5   3   9       50.86       51.11      3.05 o 
   6   3   9      261.83      254.25      8.00 o 
   7   3   9      665.61      682.65     17.85 o 
   8   3   9       99.45      108.47      6.04 o 
   9   3   9       20.08       19.69      3.14 o 
  10   3   9       19.80       14.52      3.20 o 
  -9   4   9        1.39        4.95      2.43 o 
  -8   4   9       31.08       39.60      3.37 o 
  -7   4   9       18.28       17.26      2.44 o 
  -6   4   9       24.59       24.25      2.39 o 
  -5   4   9       33.00       25.38      3.74 o 
  -4   4   9       46.69       43.87      4.02 o 
  -3   4   9      104.09       84.44      7.69 o 
  -2   4   9       27.47       25.10      1.66 o 
  -1   4   9      138.46      140.02      3.54 o 
   0   4   9      734.72      706.13     11.16 o 
   1   4   9       21.42       34.08      1.28 o 
   2   4   9       63.29       54.46      1.67 o 
   3   4   9      129.23      141.14      3.17 o 
   4   4   9      294.91      274.03      7.83 o 
   5   4   9      283.61      272.42      8.17 o 
   6   4   9      149.37      144.77      5.65 o 
   7   4   9       87.89       90.36      4.69 o 
   8   4   9       63.72       59.12      4.56 o 
   9   4   9       67.34       73.29      5.45 o 
  10   4   9       10.24        7.24      3.39 o 
  -8   5   9      162.18      167.31      6.28 o 
  -7   5   9       28.03       27.46      2.82 o 
  -6   5   9      197.58      210.28      7.74 o 
  -5   5   9       92.38      101.29      6.13 o 
  -4   5   9      185.50      204.57      9.42 o 
  -3   5   9       91.36       96.85      5.73 o 
  -2   5   9      262.15      253.78      9.46 o 
  -1   5   9      747.32      762.06     14.50 o 
   0   5   9       25.53       19.45      1.64 o 
   1   5   9      188.47      200.35      7.72 o 
   2   5   9      340.44      364.39      6.82 o 
   3   5   9       97.89      104.69      3.84 o 
   4   5   9      312.02      315.44      9.37 o 
   5   5   9      132.41      153.27      5.70 o 
   6   5   9       30.46       31.94      3.06 o 
   7   5   9       14.15       14.02      2.46 o 
   8   5   9        3.58        3.47      2.13 o 
   9   5   9      166.55      166.46      7.46 o 
  10   5   9       19.02       19.26      5.10 o 
  -8   6   9       16.98       14.58      4.88 o 
  -7   6   9       94.00      100.79      6.01 o 
  -6   6   9       80.90       94.59      5.23 o 
  -5   6   9       14.29       15.21      2.41 o 
  -4   6   9       53.24       46.80      4.54 o 
  -3   6   9      604.45      611.80     19.71 o 
  -2   6   9      536.02      512.31     16.76 o 
  -1   6   9      248.64      236.60      8.97 o 
   0   6   9      526.47      564.42     17.48 o 
   1   6   9      257.83      283.43      8.19 o 
   2   6   9      112.22      113.70      5.78 o 
   3   6   9      248.74      238.36      9.33 o 
   4   6   9       76.89       84.93      7.32 o 
   5   6   9      273.81      270.51      8.55 o 
   6   6   9       17.41       17.97      3.18 o 
   7   6   9        4.01        8.00      2.36 o 
   8   6   9        2.78        1.71      2.30 o 
   9   6   9        1.74        4.21      2.53 o 
  10   6   9       46.94       54.31      7.55 o 
  -8   7   9        5.21        1.79      2.24 o 
  -7   7   9       31.19       33.27      3.85 o 
  -6   7   9       80.97       94.51      5.52 o 
  -5   7   9      206.26      203.43      7.69 o 
  -4   7   9       92.04      106.70      5.14 o 
  -3   7   9      124.62      119.20      6.47 o 
  -2   7   9       28.65       39.89      7.58 o 
  -1   7   9      411.52      391.55     13.57 o 
   0   7   9       35.35       37.15      3.49 o 
   1   7   9      258.55      247.21      7.73 o 
   2   7   9       23.32       24.52      2.39 o 
   3   7   9      180.34      190.66      8.24 o 
   4   7   9      326.87      351.49     12.93 o 
   5   7   9       48.38       43.54      7.20 o 
   6   7   9        6.60        5.47      2.33 o 
   7   7   9        4.78        3.70      2.10 o 
   8   7   9       12.18       14.44      3.02 o 
   9   7   9       12.00       14.75      3.23 o 
  -7   8   9       46.89       45.20      5.46 o 
  -6   8   9       67.68       77.49      5.42 o 
  -5   8   9       14.39       12.10      3.03 o 
  -4   8   9        9.60        6.33      2.27 o 
  -3   8   9       20.91       17.01      3.06 o 
  -2   8   9      120.33      114.44      6.43 o 
  -1   8   9      136.65      169.16     10.96 o 
   0   8   9      803.83      836.35     36.22 o 
   1   8   9      146.79      170.49      7.97 o 
   2   8   9      263.09      250.80     10.20 o 
   3   8   9      112.15      127.48      6.80 o 
   4   8   9      224.44      242.41     13.30 o 
   5   8   9      164.29      167.85      8.44 o 
   6   8   9       15.07       20.71      3.81 o 
   7   8   9        3.09        1.65      2.11 o 
   8   8   9        4.71        8.16      3.63 o 
   9   8   9        1.27       -1.20      2.28 o 
  -7   9   9       16.11       16.79      4.34 o 
  -6   9   9        0.09        3.60      2.33 o 
  -5   9   9        3.91        9.02      2.48 o 
  -4   9   9        5.47        3.89      2.06 o 
  -3   9   9       96.27       90.82      4.97 o 
  -2   9   9       65.82       71.71      8.16 o 
  -1   9   9       17.61       19.50      4.70 o 
   0   9   9      117.98      133.73     10.03 o 
   1   9   9       20.36       19.69      4.79 o 
   2   9   9       16.07       13.07      4.34 o 
   3   9   9      107.84      105.30      7.02 o 
   4   9   9        4.61        5.18      2.62 o 
   5   9   9       69.51       68.93      6.21 o 
   6   9   9        4.99        7.30      4.51 o 
   7   9   9       36.60       38.43      5.16 o 
   8   9   9        0.69        2.32      3.31 o 
   9   9   9        5.02        5.54      4.23 o 
  -6  10   9        5.42        3.03      3.20 o 
  -5  10   9      145.88      150.19      7.91 o 
  -4  10   9       17.21       21.90      3.09 o 
  -3  10   9       10.59       11.43      3.05 o 
  -2  10   9       85.02       80.23      6.12 o 
  -1  10   9       66.41       87.25      5.91 o 
   0  10   9       43.00       46.56      6.84 o 
   1  10   9        4.04        4.47      3.44 o 
   2  10   9      190.42      216.57     14.08 o 
   3  10   9       31.75       29.18      4.26 o 
   4  10   9        3.13        5.64      2.89 o 
   5  10   9        6.02       10.57      3.31 o 
   6  10   9       37.40       44.03      5.29 o 
   7  10   9        6.60        3.98      3.43 o 
   8  10   9       12.37        8.61      3.77 o 
  -5  11   9        6.26        5.31      3.17 o 
  -4  11   9        0.55        0.15      2.05 o 
  -3  11   9       89.16      102.40      6.85 o 
  -2  11   9       16.32       22.29      5.36 o 
  -1  11   9       14.21       11.26      5.31 o 
   0  11   9       71.63       89.21     10.00 o 
   1  11   9        4.17        8.08      4.20 o 
   2  11   9      246.41      300.06     17.90 o 
   3  11   9       48.98       40.01      8.91 o 
   4  11   9        1.34        4.24      2.93 o 
   5  11   9        2.36        3.28      3.11 o 
   6  11   9        8.99        6.16      3.31 o 
   7  11   9        2.09       -1.24      4.03 o 
  -4  12   9       14.91       17.35      3.81 o 
  -3  12   9       39.59       46.76      5.40 o 
  -2  12   9       13.02       13.14      3.39 o 
  -1  12   9        5.68        0.42      2.43 o 
   0  12   9       80.95       78.60      6.49 o 
   1  12   9        2.77        4.73      2.72 o 
   2  12   9       78.23       98.69     14.02 o 
   3  12   9       22.68       20.84      3.95 o 
   4  12   9       12.38       12.27      3.39 o 
   5  12   9       11.23       11.35      4.80 o 
   6  12   9       16.39       12.44      4.01 o 
  -3  13   9        4.93        6.91      4.32 o 
  -2  13   9        3.08       10.59      4.61 o 
  -1  13   9       16.37        9.11      9.17 o 
   0  13   9        0.09        2.83      2.95 o 
   1  13   9       15.14       13.28      3.56 o 
   2  13   9       25.32       21.79      4.04 o 
   3  13   9       11.46        9.17      3.44 o 
   4  13   9       19.69       21.21      7.18 o 
   5  13   9       28.23       27.05      4.84 o 
  -1  14   9        1.70        1.55      3.68 o 
   0  14   9       13.44       14.02      4.93 o 
   1  14   9        9.37        5.87      4.16 o 
   2  14   9        7.47        8.30      4.67 o 
   3  14   9       26.57       30.40      5.80 o 
   4  14   9        5.42       24.06      5.78 o 
  -1 -13  10        2.76        7.52      5.06 o 
   0 -13  10        2.13        0.50      4.64 o 
   1 -13  10        4.81        8.45      5.01 o 
  -4 -12  10        4.30        4.86      4.71 o 
  -3 -12  10       15.39       11.06      3.85 o 
  -2 -12  10       28.47       25.29      4.00 o 
  -1 -12  10        0.30        2.10      2.08 o 
   0 -12  10        9.99       10.93      2.73 o 
   1 -12  10        9.97        5.95      2.91 o 
   2 -12  10       25.65       21.17      6.01 o 
   3 -12  10       26.03       29.70      7.08 o 
   4 -12  10        0.00       -3.26      4.03 o 
  -5 -11  10        6.05       11.26      3.65 o 
  -4 -11  10        0.58        2.58      2.10 o 
  -3 -11  10        2.04        0.99      2.22 o 
  -2 -11  10       86.88       98.63      5.70 o 
  -1 -11  10        2.39        2.46      2.08 o 
   0 -11  10      118.01      115.79     12.85 o 
   1 -11  10        3.45        6.82      2.64 o 
   2 -11  10        7.90        9.36      2.94 o 
   3 -11  10        1.52        1.27      2.39 o 
   4 -11  10        2.65        5.46      2.72 o 
   5 -11  10       34.50       33.08      7.77 o 
  -6 -10  10        6.46        6.71      4.76 o 
  -5 -10  10        2.15        3.22      2.20 o 
  -4 -10  10        4.06        6.11      2.80 o 
  -3 -10  10       27.77       28.17      3.53 o 
  -2 -10  10        0.01       -0.16      1.91 o 
  -1 -10  10       29.86       25.49      3.06 o 
   0 -10  10       27.66       23.60      3.03 o 
   1 -10  10       10.82       16.67      3.06 o 
   2 -10  10       53.14       48.31      5.26 o 
   3 -10  10       18.24       15.89      3.22 o 
   4 -10  10       31.76       32.36      6.81 o 
   5 -10  10       13.37       14.47      3.30 o 
   6 -10  10       11.77        3.96      4.74 o 
  -7  -9  10        4.46        7.66      4.99 o 
  -6  -9  10        0.16       -0.66      2.05 o 
  -5  -9  10        2.55        2.25      2.11 o 
  -4  -9  10        9.27       11.78      2.51 o 
  -3  -9  10       70.60       68.37      4.81 o 
  -2  -9  10       37.45       31.46      3.67 o 
  -1  -9  10       35.09       37.15      2.95 o 
   0  -9  10      188.79      178.91      6.90 o 
   1  -9  10        5.11        4.32      1.60 o 
   2  -9  10       67.98       62.02      4.03 o 
   3  -9  10        6.33        3.82      2.60 o 
   4  -9  10        0.01        0.23      2.13 o 
   5  -9  10       47.14       36.43      5.90 o 
   6  -9  10       26.36       23.96      3.89 o 
   7  -9  10      115.53      142.17     13.10 o 
  -7  -8  10        0.89        0.05      1.80 o 
  -6  -8  10        3.09        0.91      1.77 o 
  -5  -8  10       11.41       10.61      2.11 o 
  -4  -8  10        6.71       11.29      2.01 o 
  -3  -8  10       66.87       72.37      4.97 o 
  -2  -8  10        0.38        0.27      1.33 o 
  -1  -8  10        0.25       -0.88      1.22 o 
   0  -8  10        1.23        1.83      1.35 o 
   1  -8  10      722.48      740.12     45.42 o 
   2  -8  10       29.75       26.37      3.03 o 
   3  -8  10       17.33       15.73      2.22 o 
   4  -8  10       91.24       96.15     21.44 o 
   5  -8  10       60.13       73.94      5.62 o 
   6  -8  10        7.34        9.41      2.96 o 
   7  -8  10        1.42        1.41      2.87 o 
   8  -8  10        0.53        4.57      3.33 o 
  -8  -7  10        3.43        5.18      4.65 o 
  -7  -7  10        4.47        5.42      2.27 o 
  -6  -7  10       17.83       20.30      2.84 o 
  -5  -7  10        2.37        2.16      1.52 o 
  -4  -7  10       18.28       21.89      2.12 o 
  -3  -7  10        1.95        3.39      1.27 o 
  -2  -7  10       19.75       23.22      2.00 o 
  -1  -7  10       43.65       40.81      2.68 o 
   0  -7  10       39.99       41.73      2.72 o 
   1  -7  10       12.25       10.21      1.88 o 
   2  -7  10      124.24      133.44     12.29 o 
   3  -7  10        7.60        5.15      1.57 o 
   4  -7  10        3.22        5.50      1.80 o 
   5  -7  10      105.26      110.28      5.16 o 
   6  -7  10       31.47       31.35      4.12 o 
   7  -7  10        4.58        3.53      2.11 o 
   8  -7  10        7.84        6.52      3.23 o 
  -8  -6  10       16.94       15.79      2.83 o 
  -7  -6  10       25.03       27.83      3.22 o 
  -6  -6  10        4.55        5.31      2.04 o 
  -5  -6  10       23.29       24.16      2.27 o 
  -4  -6  10       98.20       91.16      3.54 o 
  -3  -6  10       12.22       14.79      1.66 o 
  -2  -6  10       29.39       29.90      2.66 o 
  -1  -6  10      179.14      191.20      6.59 o 
   0  -6  10       62.16       57.15      3.27 o 
   1  -6  10      224.90      217.71     11.32 o 
   2  -6  10       49.13       52.09      3.06 o 
   3  -6  10     1211.13     1175.32     24.36 o 
   4  -6  10        4.24        3.56      1.40 o 
   5  -6  10        2.64        2.56      1.39 o 
   6  -6  10        3.53        3.04      1.79 o 
   7  -6  10        5.49        7.82      2.42 o 
   8  -6  10       39.90       54.65      5.19 o 
   9  -6  10        6.04        9.95      3.48 o 
  -8  -5  10       12.28        8.10      2.50 o 
  -7  -5  10        2.57       -0.22      1.74 o 
  -6  -5  10       26.90       31.27      2.73 o 
  -5  -5  10       87.89       91.86      3.62 o 
  -4  -5  10        4.57        2.52      1.15 o 
  -3  -5  10       39.89       43.46      2.48 o 
  -2  -5  10      104.72       99.50      5.28 o 
  -1  -5  10       54.45       55.10      2.25 o 
   0  -5  10      376.79      367.91     10.94 o 
   1  -5  10        1.29        1.04      1.05 o 
   2  -5  10      430.55      427.87     15.08 o 
   3  -5  10       36.94       46.82      3.02 o 
   4  -5  10       40.36       41.01      2.67 o 
   5  -5  10      288.24      288.82      7.77 o 
   6  -5  10        3.29        3.65      1.48 o 
   7  -5  10       84.41       93.62      9.95 o 
   8  -5  10       44.80       45.54      6.31 o 
   9  -5  10        0.03        1.02      3.05 o 
  -9  -4  10        6.02        4.67      3.28 o 
  -8  -4  10        0.35        2.67      2.02 o 
  -7  -4  10        0.79       -1.14      2.00 o 
  -6  -4  10       12.65       10.98      1.89 o 
  -5  -4  10        0.61        0.71      1.16 o 
  -4  -4  10        0.18        1.13      0.98 o 
  -3  -4  10      140.14      167.14      8.39 o 
  -2  -4  10      491.77      467.76      9.55 o 
  -1  -4  10      339.49      346.82      9.36 o 
   0  -4  10        0.73        1.92      0.58 o 
   1  -4  10      122.14      118.11      4.79 o 
   2  -4  10        5.79        9.15      1.67 o 
   3  -4  10     1133.43     1070.53     25.19 o 
   4  -4  10      321.51      358.25     10.48 o 
   5  -4  10      143.56      107.12      4.22 o 
   6  -4  10       35.63       38.53      2.87 o 
   7  -4  10       50.33       56.55      4.23 o 
   8  -4  10        3.34        3.60      2.00 o 
   9  -4  10       30.68       30.78      6.08 o 
  -9  -3  10        2.97        2.53      2.86 o 
  -8  -3  10       80.98      112.65     11.10 o 
  -7  -3  10       24.21       23.25      3.98 o 
  -6  -3  10       12.72       14.45      2.25 o 
  -5  -3  10        0.06        1.88      1.22 o 
  -4  -3  10       94.19      101.31      3.53 o 
  -3  -3  10      104.86      107.16      3.26 o 
  -2  -3  10      133.43      132.91      3.14 o 
  -1  -3  10       57.77       53.23      1.58 o 
   0  -3  10       26.21       31.09      2.46 o 
   1  -3  10      464.16      428.32      6.47 o 
   2  -3  10      984.64      998.23     19.77 o 
   3  -3  10       76.13       73.23      3.03 o 
   4  -3  10     2207.67     2139.45     42.44 o 
   5  -3  10       41.66       39.07      2.57 o 
   6  -3  10      177.92      179.56      6.64 o 
   7  -3  10       31.67       33.94      2.87 o 
   8  -3  10       55.61       68.19      4.56 o 
   9  -3  10       98.09      112.01     12.72 o 
  10  -3  10        3.35        3.53      3.11 o 
  -9  -2  10        0.33        2.99      1.96 o 
  -8  -2  10       11.85       18.41      6.05 o 
  -7  -2  10      157.95      156.70      6.41 o 
  -6  -2  10        1.26        3.29      1.66 o 
  -5  -2  10       23.77       24.04      2.51 o 
  -4  -2  10       72.85       64.98      2.86 o 
  -3  -2  10      180.77      194.63      4.76 o 
  -2  -2  10      118.56      123.48      3.31 o 
  -1  -2  10        0.72        1.97      0.49 o 
   0  -2  10      532.86      528.42      7.70 o 
   1  -2  10      289.39      276.29      5.20 o 
   2  -2  10       23.31       24.10      1.02 o 
   3  -2  10      120.41      121.10      7.38 o 
   4  -2  10      420.58      476.53     12.68 o 
   5  -2  10      266.65      275.84     24.46 o 
   6  -2  10        2.83       -1.27      1.27 o 
   7  -2  10       17.17       22.28      2.36 o 
   8  -2  10       16.63       15.75      2.74 o 
   9  -2  10        1.04       -0.59      2.15 o 
  10  -2  10        0.13        5.12      3.26 o 
  -9  -1  10        1.44        3.49      1.94 o 
  -8  -1  10       18.07       18.04      3.39 o 
  -7  -1  10       41.68       46.96      4.68 o 
  -6  -1  10      108.35      110.58     10.17 o 
  -5  -1  10      173.43      170.65     10.78 o 
  -4  -1  10      276.73      355.19     23.96 o 
  -3  -1  10        6.47        3.70      0.99 o 
  -2  -1  10      253.26      275.14      9.65 o 
  -1  -1  10       87.22      113.83      4.32 o 
   0  -1  10       44.44       49.69      1.98 o 
   1  -1  10       37.06       42.36      2.42 o 
   2  -1  10      342.83      341.11      7.55 o 
   3  -1  10       70.66       75.04      2.15 o 
   4  -1  10        1.46        0.82      0.72 o 
   5  -1  10       20.64       26.62      2.04 o 
   6  -1  10     1420.58     1377.23     28.52 o 
   7  -1  10       24.76       17.61      2.21 o 
   8  -1  10        6.48        5.90      2.18 o 
   9  -1  10        1.05        1.86      2.13 o 
  10  -1  10        4.98        6.81      3.47 o 
  -9   0  10       13.35       19.72      2.69 o 
  -8   0  10        2.64        0.15      1.93 o 
  -7   0  10      111.99      129.14     13.21 o 
  -6   0  10       14.71       17.90      2.82 o 
  -5   0  10      660.50      677.08     15.95 o 
  -4   0  10       29.05       28.03      2.02 o 
  -3   0  10     1214.51     1257.50     24.43 o 
  -2   0  10       57.09       49.88      1.64 o 
  -1   0  10       68.86       92.05      6.90 o 
   0   0  10       21.00       15.33      1.63 o 
   1   0  10      726.63      772.93     19.92 o 
   2   0  10       98.92       84.42      4.20 o 
   3   0  10      518.24      513.33      7.72 o 
   4   0  10        0.57       -0.49      0.68 o 
   5   0  10      114.60      123.44      4.62 o 
   6   0  10       76.47       93.38      3.89 o 
   7   0  10      173.15      170.07      5.62 o 
   8   0  10        2.65        5.57      2.07 o 
   9   0  10        1.21        1.55      2.10 o 
  10   0  10       32.03       33.89      7.46 o 
  -9   1  10       16.72       21.56      2.84 o 
  -8   1  10        3.43        2.25      1.78 o 
  -7   1  10       15.15       21.91      2.72 o 
  -6   1  10        2.37        7.61      2.24 o 
  -5   1  10      209.12      217.88      7.29 o 
  -4   1  10       22.83       24.82      2.21 o 
  -3   1  10        7.18        5.23      1.24 o 
  -2   1  10       38.41       61.51      3.79 o 
  -1   1  10      157.10      131.44      2.70 o 
   0   1  10     1108.04     1084.46     22.25 o 
   1   1  10        0.12        0.45      0.82 o 
   2   1  10      524.40      497.20      9.55 o 
   3   1  10        3.01        3.20      0.65 o 
   4   1  10      997.51     1035.48     21.14 o 
   5   1  10        0.08        0.40      1.01 o 
   6   1  10      448.82      486.21     22.35 o 
   7   1  10       17.57       17.02      2.19 o 
   8   1  10      144.12      143.82      6.88 o 
   9   1  10        5.66        4.27      2.25 o 
  10   1  10       36.24       38.08      4.20 o 
  -9   2  10        2.10        3.70      1.80 o 
  -8   2  10       13.45       13.58      3.41 o 
  -7   2  10       12.93       11.23      2.36 o 
  -6   2  10        0.20       -0.47      1.49 o 
  -5   2  10     1207.19     1253.70     38.83 o 
  -4   2  10        0.24        0.04      1.16 o 
  -3   2  10       65.71       63.61      5.26 o 
  -2   2  10       70.59       73.63      2.25 o 
  -1   2  10      431.41      403.43      7.73 o 
   0   2  10       64.35       74.13      2.35 o 
   1   2  10       43.35       42.10      1.32 o 
   2   2  10      295.40      318.36      5.83 o 
   3   2  10      444.21      438.14      7.13 o 
   4   2  10        0.39        0.34      0.65 o 
   5   2  10      672.14      663.09     16.39 o 
   6   2  10       45.06       53.85      6.17 o 
   7   2  10      347.01      345.72     10.38 o 
   8   2  10        0.29        4.66      2.04 o 
   9   2  10       84.12       90.53      5.60 o 
  10   2  10        2.87        2.80      2.34 o 
  -9   3  10        0.06        0.52      2.78 o 
  -8   3  10        0.00        2.98      1.84 o 
  -7   3  10        0.01        1.82      1.77 o 
  -6   3  10       27.22       32.07      3.17 o 
  -5   3  10        1.94        0.85      2.18 o 
  -4   3  10     1037.06      998.92     29.80 o 
  -3   3  10      277.01      317.12     22.20 o 
  -2   3  10      192.93      193.57      4.62 o 
  -1   3  10        9.79       11.95      0.93 o 
   0   3  10      156.51      166.24      3.96 o 
   1   3  10      356.42      377.59      9.34 o 
   2   3  10        0.50       -0.01      0.45 o 
   3   3  10       77.21       85.69      2.00 o 
   4   3  10       89.03      101.86      2.91 o 
   5   3  10        0.18        1.30      1.20 o 
   6   3  10       54.89       54.63      3.93 o 
   7   3  10        0.09        1.48      1.64 o 
   8   3  10       18.21       20.33      5.49 o 
   9   3  10        4.89        4.35      2.40 o 
  10   3  10        0.07        2.25      3.18 o 
  -8   4  10       65.18       70.45      4.41 o 
  -7   4  10       36.87       35.87      3.67 o 
  -6   4  10      138.36      124.17      5.54 o 
  -5   4  10       76.78      100.33      6.41 o 
  -4   4  10       11.63       16.10      2.85 o 
  -3   4  10      874.49      914.59     31.38 o 
  -2   4  10      230.12      241.36     18.46 o 
  -1   4  10      434.14      503.63     13.57 o 
   0   4  10      174.65      168.60      5.12 o 
   1   4  10      404.74      381.97      6.90 o 
   2   4  10        5.64        3.98      0.85 o 
   3   4  10        0.65        2.75      0.75 o 
   4   4  10      209.29      210.09      6.47 o 
   5   4  10      115.93      121.21      4.78 o 
   6   4  10       46.69       50.23      3.64 o 
   7   4  10       11.50       13.28      2.41 o 
   8   4  10        0.52        0.25      1.88 o 
   9   4  10      210.40      215.25      8.47 o 
  10   4  10       10.39        9.38      5.23 o 
  -8   5  10       24.63       30.23      3.18 o 
  -7   5  10        0.19        1.83      1.94 o 
  -6   5  10       85.10       79.10      6.01 o 
  -5   5  10        7.46        8.25      2.74 o 
  -4   5  10      154.21      123.86      6.53 o 
  -3   5  10      240.65      279.24     10.63 o 
  -2   5  10     2414.35     2312.47     64.39 o 
  -1   5  10        2.49        1.58      1.44 o 
   0   5  10      560.95      532.84      9.63 o 
   1   5  10      180.17      179.02      3.93 o 
   2   5  10      457.17      493.59      9.67 o 
   4   5  10      427.27      419.92     14.44 o 
   5   5  10       13.69       13.27      2.08 o 
   6   5  10       32.18       33.46      3.18 o 
   7   5  10       21.73       17.22      2.68 o 
   8   5  10        2.00       -0.28      1.91 o 
   9   5  10        0.44        6.47      2.50 o 
  10   5  10        6.71       10.88      5.61 o 
  -8   6  10        0.30        0.03      1.82 o 
  -7   6  10       55.41       53.98      4.61 o 
  -6   6  10       76.82       74.11      6.35 o 
  -5   6  10        0.37        0.69      2.15 o 
  -4   6  10      246.30      261.39     10.70 o 
  -3   6  10       36.28       30.66      4.11 o 
  -2   6  10      161.22      173.12      7.74 o 
  -1   6  10      213.94      259.99     21.75 o 
   0   6  10        0.27        1.62      1.43 o 
   1   6  10      388.66      402.21     10.96 o 
   2   6  10        1.17        2.13      2.10 o 
   3   6  10      255.25      249.17      9.68 o 
   4   6  10        0.59       -1.28      1.40 o 
   5   6  10        1.88        2.50      2.22 o 
   6   6  10       43.05       47.01      5.87 o 
   7   6  10       61.26       56.67      4.41 o 
   8   6  10       10.40        9.25      2.66 o 
   9   6  10        2.64        3.56      2.30 o 
  10   6  10        1.97        2.32      3.34 o 
  -7   7  10       21.97       32.43      3.85 o 
  -6   7  10       22.48       21.27      3.93 o 
  -5   7  10       11.60       11.25      3.24 o 
  -4   7  10        3.56        2.65      2.21 o 
  -3   7  10       75.43       69.58      5.51 o 
  -2   7  10      654.32      685.10     21.76 o 
  -1   7  10        2.33        5.73      2.13 o 
   0   7  10      358.64      358.62     12.45 o 
   1   7  10        4.98        3.97      1.86 o 
   2   7  10      103.04      118.42      4.79 o 
   3   7  10      254.62      255.05     10.12 o 
   4   7  10       18.77       19.28      3.88 o 
   5   7  10        0.47        2.18      2.19 o 
   6   7  10       41.94       38.22      5.87 o 
   7   7  10        0.40       -0.76      2.94 o 
   8   7  10       37.57       36.39      4.02 o 
   9   7  10        0.97        2.26      2.44 o 
  -7   8  10       31.25       30.20      4.10 o 
  -6   8  10        9.40        8.88      2.62 o 
  -5   8  10        3.25        4.00      3.15 o 
  -4   8  10       56.47       57.70     10.51 o 
  -3   8  10        0.27        1.40      2.05 o 
  -2   8  10        8.31        1.48      1.97 o 
  -1   8  10      858.73      812.65     25.23 o 
   0   8  10       50.28       49.34      4.48 o 
   1   8  10        0.63        1.87      1.57 o 
   2   8  10       15.75       12.96      2.13 o 
   3   8  10        0.01        0.88      2.13 o 
   4   8  10        3.07        0.19      2.30 o 
   5   8  10        0.41        4.29      2.76 o 
   6   8  10       26.29       24.07      4.12 o 
   7   8  10        8.82       10.66      3.33 o 
   8   8  10        0.03        0.63      2.26 o 
   9   8  10        2.72        6.15      4.86 o 
  -6   9  10        1.27        1.98      2.61 o 
  -5   9  10       22.20       23.01      3.33 o 
  -4   9  10       79.20       89.93      7.16 o 
  -3   9  10       89.00       99.44      6.51 o 
  -2   9  10        1.84        4.67      2.33 o 
  -1   9  10        0.07        2.33      2.19 o 
   0   9  10      520.79      610.23     19.99 o 
   1   9  10        0.13        0.02      2.94 o 
   2   9  10       28.41       22.96      3.95 o 
   3   9  10        2.58        3.90      2.50 o 
   4   9  10       27.32       25.47      3.98 o 
   5   9  10       93.24       98.27     10.08 o 
   6   9  10       10.43        7.27      5.79 o 
   7   9  10        2.86        1.79      2.94 o 
   8   9  10        0.19        0.63      4.81 o 
  -6  10  10       58.04       79.22      8.92 o 
  -5  10  10       20.80       23.46      3.49 o 
  -4  10  10       37.70       34.82      3.76 o 
  -3  10  10        2.64        5.79      2.82 o 
  -2  10  10       36.72       37.68      5.17 o 
  -1  10  10       28.72       17.65      4.92 o 
   0  10  10        2.83        4.63      3.52 o 
   1  10  10      521.43      577.48     27.86 o 
   2  10  10        2.53        1.19      3.45 o 
   3  10  10       27.44       27.38      5.37 o 
   4  10  10        0.74        0.20      2.39 o 
   5  10  10        9.28        3.43      2.85 o 
   6  10  10        0.00        1.92      2.92 o 
   7  10  10        9.43        8.68      3.71 o 
   8  10  10        2.98        0.74      5.35 o 
  -5  11  10       67.74       62.24      7.91 o 
  -4  11  10        0.47       -0.78      2.05 o 
  -3  11  10       94.08       77.93      5.47 o 
  -2  11  10       18.85       20.85      5.37 o 
  -1  11  10       13.21       13.77      4.84 o 
   0  11  10       15.78       15.83      5.10 o 
   1  11  10       30.19       27.12      6.05 o 
   2  11  10       49.35       43.83      7.41 o 
   3  11  10        0.06        0.54      2.77 o 
   4  11  10       34.07       37.95      6.07 o 
   5  11  10        2.23        2.90      3.18 o 
   6  11  10        5.49        2.55      3.11 o 
   7  11  10        1.20       -0.04      3.24 o 
  -4  12  10       10.65       11.57      3.62 o 
  -3  12  10        1.04        5.43      2.47 o 
  -2  12  10        0.00        1.86      2.78 o 
  -1  12  10       15.24       17.62      5.47 o 
   0  12  10       65.53       71.81      9.70 o 
   1  12  10       93.53      103.55     10.39 o 
   2  12  10        0.97        2.52      4.12 o 
   3  12  10       71.19       81.33     10.35 o 
   4  12  10        4.35        4.75      3.35 o 
   5  12  10        2.37        5.38      3.30 o 
   6  12  10       12.14       10.79      5.43 o 
  -3  13  10        7.39       11.67      3.68 o 
  -2  13  10        7.07        8.08      3.35 o 
  -1  13  10       20.57       14.78      3.81 o 
   0  13  10        1.97        3.82      3.00 o 
   1  13  10        0.08        2.97      4.25 o 
   2  13  10       15.01       11.31      5.38 o 
   3  13  10       16.83        7.48      5.09 o 
   4  13  10       13.40       16.95      6.05 o 
   5  13  10        0.00        0.85      4.51 o 
  -1  14  10        9.70       12.42      5.04 o 
   0  14  10       10.49       12.32      3.64 o 
   1  14  10       23.48       22.66      4.35 o 
   2  14  10       12.68       17.16      4.03 o 
   3  14  10       40.11       41.73      9.92 o 
  -3 -12  11        1.30        3.00      4.23 o 
  -2 -12  11        0.36        2.03      4.19 o 
  -1 -12  11        0.14        2.14      4.51 o 
   0 -12  11       14.98       14.27      5.51 o 
   1 -12  11       23.70       15.98      5.53 o 
   2 -12  11        0.78       -2.21      3.70 o 
   3 -12  11        3.25        1.87      4.44 o 
  -4 -11  11        3.61       -0.21      4.79 o 
  -3 -11  11        1.58        0.43      2.08 o 
  -2 -11  11        0.71        2.69      2.11 o 
  -1 -11  11       68.52       59.37      4.79 o 
   0 -11  11      139.03      145.60      6.75 o 
   1 -11  11      102.46      107.55      7.86 o 
   2 -11  11        9.18       11.59      2.93 o 
   3 -11  11       20.13       16.24      3.30 o 
   4 -11  11        0.15        1.60      4.09 o 
   5 -11  11       52.02       52.81      9.32 o 
  -5 -10  11        0.63        5.62      3.28 o 
  -4 -10  11       18.67       19.20      3.17 o 
  -3 -10  11      138.47      138.82      6.62 o 
  -2 -10  11        1.96        1.89      1.94 o 
  -1 -10  11       18.83       16.65      2.64 o 
   0 -10  11       45.06       51.15      4.20 o 
   1 -10  11        1.05       -1.18      1.58 o 
   2 -10  11        0.36        0.93      2.15 o 
   3 -10  11       47.88       50.83      5.11 o 
   4 -10  11       30.80       33.85      4.28 o 
   5 -10  11        3.73        1.21      3.90 o 
   6 -10  11       28.65       36.44      7.77 o 
  -6  -9  11        1.38        1.98      2.33 o 
  -5  -9  11       11.56       11.96      2.66 o 
  -4  -9  11        8.82        6.68      2.25 o 
  -3  -9  11        3.05        2.82      1.95 o 
  -2  -9  11        0.52       -1.57      1.57 o 
  -1  -9  11       14.01       15.23      2.48 o 
   0  -9  11        6.56       10.48      2.27 o 
   1  -9  11        8.12        5.03      3.69 o 
   2  -9  11       36.61       35.81      3.92 o 
   3  -9  11      204.47      205.41      9.10 o 
   4  -9  11       31.19       26.76      3.88 o 
   5  -9  11        9.88       11.87      3.17 o 
   6  -9  11        0.00       -2.21      3.57 o 
   7  -9  11        0.08       -3.31      4.24 o 
  -7  -8  11        1.70        2.76      3.61 o 
  -6  -8  11       23.77       28.20      3.09 o 
  -5  -8  11       36.64       39.09      3.39 o 
  -4  -8  11      105.68      107.69      6.48 o 
  -3  -8  11        7.97        7.09      1.71 o 
  -2  -8  11       86.05       87.49      5.44 o 
  -1  -8  11       16.59       16.45      2.92 o 
   0  -8  11      199.49      190.31      5.99 o 
   1  -8  11      276.45      273.25      7.66 o 
   2  -8  11        0.00        0.63      1.46 o 
   3  -8  11        5.27        6.88      2.26 o 
   4  -8  11       99.23      103.08      6.04 o 
   5  -8  11       14.96       11.66      4.98 o 
   6  -8  11        2.70        8.77      2.80 o 
   7  -8  11       29.68       16.52      5.60 o 
  -7  -7  11       22.53       20.97      3.03 o 
  -6  -7  11       11.34       12.43      3.60 o 
  -5  -7  11        0.15       -1.65      2.14 o 
  -4  -7  11        4.64        3.78      1.59 o 
  -3  -7  11       44.24       43.82      2.80 o 
  -2  -7  11      526.68      520.13     11.12 o 
  -1  -7  11      315.51      287.42      7.75 o 
   0  -7  11        6.38        5.24      1.33 o 
   1  -7  11        4.17        6.07      1.41 o 
   2  -7  11      115.17       97.57      4.35 o 
   3  -7  11      101.78       97.67      4.53 o 
   4  -7  11        3.62        3.48      1.66 o 
   5  -7  11        2.05       -0.59      2.15 o 
   6  -7  11       40.86       40.19      3.73 o 
   7  -7  11       15.13       15.72      3.78 o 
   8  -7  11        0.02       -0.75      2.88 o 
  -8  -6  11       11.68       14.72      5.37 o 
  -7  -6  11        0.63        0.32      1.95 o 
  -6  -6  11        0.21        2.17      1.84 o 
  -5  -6  11       20.57       23.90      2.59 o 
  -4  -6  11       52.22       50.72      3.68 o 
  -3  -6  11      170.03      159.99      4.78 o 
  -2  -6  11      407.52      385.58      8.57 o 
  -1  -6  11        3.59        2.52      1.03 o 
   0  -6  11       78.32       65.59      3.01 o 
   1  -6  11       10.60       13.35      2.11 o 
   2  -6  11      737.91      677.22     16.95 o 
   3  -6  11      214.47      195.27      6.51 o 
   4  -6  11      192.31      191.85      5.78 o 
   5  -6  11       22.64       21.25      2.85 o 
   6  -6  11      103.76      106.53      5.19 o 
   7  -6  11        0.77        0.56      1.82 o 
   8  -6  11       25.55       19.96      3.13 o 
  -8  -5  11        9.82        9.63      4.14 o 
  -7  -5  11       22.24       20.84      2.88 o 
  -6  -5  11        1.67        4.07      1.84 o 
  -5  -5  11        2.90        4.20      1.35 o 
  -4  -5  11        8.52        6.75      1.39 o 
  -3  -5  11       16.58       13.91      1.63 o 
  -2  -5  11       15.34       17.93      1.60 o 
  -1  -5  11        0.34        0.57      0.79 o 
   0  -5  11      308.93      300.77      6.68 o 
   1  -5  11      348.02      319.65     15.00 o 
   2  -5  11      299.77      283.18      6.89 o 
   3  -5  11       35.20       45.36      2.45 o 
   4  -5  11      190.12      158.91      4.93 o 
   5  -5  11       10.60       12.61      1.86 o 
   6  -5  11       13.55       10.21      2.14 o 
   7  -5  11       10.96        9.33      2.32 o 
   8  -5  11        8.17        8.27      2.36 o 
   9  -5  11        0.63        0.49      2.81 o 
  -8  -4  11       19.25       25.32      3.24 o 
  -7  -4  11       10.74        5.18      2.13 o 
  -6  -4  11        7.16        7.26      2.03 o 
  -5  -4  11        5.10        5.41      1.52 o 
  -4  -4  11        5.11        3.38      1.22 o 
  -3  -4  11      114.45      104.19      3.40 o 
  -2  -4  11       53.76       47.73      2.18 o 
  -1  -4  11       50.51       46.76      1.83 o 
   0  -4  11        2.98        2.11      0.60 o 
   1  -4  11       29.69       29.61      1.43 o 
   2  -4  11        8.71        6.86      0.94 o 
   3  -4  11       63.46       61.02      2.67 o 
   4  -4  11        4.17        3.08      1.06 o 
   5  -4  11       44.87       51.70      3.06 o 
   6  -4  11       62.19       65.68      3.50 o 
   7  -4  11       27.63       21.79      4.20 o 
   8  -4  11        3.51        4.59      2.22 o 
   9  -4  11        7.50        6.29      3.47 o 
  -8  -3  11        4.31        6.82      2.27 o 
  -7  -3  11        0.98        2.02      1.76 o 
  -6  -3  11       17.34       13.87      2.23 o 
  -5  -3  11       91.89       81.45      4.97 o 
  -4  -3  11      384.35      362.84      8.22 o 
  -3  -3  11      262.03      241.97      5.76 o 
  -2  -3  11      113.54      106.28      3.73 o 
  -1  -3  11      170.20      173.98      7.18 o 
   0  -3  11       37.20       38.88      1.21 o 
   1  -3  11      825.94      765.00     11.04 o 
   2  -3  11        1.41       -0.12      0.47 o 
   3  -3  11      286.19      270.25      7.35 o 
   4  -3  11      214.07      197.62      5.40 o 
   5  -3  11        0.30       -0.95      0.95 o 
   6  -3  11       61.24       58.67      3.31 o 
   7  -3  11       69.08       60.05      4.24 o 
   8  -3  11       27.35       28.64      3.44 o 
   9  -3  11        2.90        4.65      2.20 o 
  -9  -2  11        0.67       -2.08      2.65 o 
  -8  -2  11       39.36       39.46      3.93 o 
  -7  -2  11        1.80        2.36      1.72 o 
  -6  -2  11       34.57       29.40      4.51 o 
  -5  -2  11      106.11       91.86      4.59 o 
  -4  -2  11      118.94      108.19      4.93 o 
  -3  -2  11       73.28       63.28      2.42 o 
  -2  -2  11      132.03      128.54      3.06 o 
  -1  -2  11      237.53      233.87      4.13 o 
   0  -2  11     1245.42     1174.17     19.64 o 
   1  -2  11       33.32       30.76      1.35 o 
   2  -2  11      523.14      506.26      8.13 o 
   3  -2  11       22.50       23.90      1.34 o 
   4  -2  11      129.99      111.93      3.59 o 
   5  -2  11      132.57      110.89      3.83 o 
   6  -2  11      179.93      197.31      5.92 o 
   7  -2  11       34.97       33.74      2.83 o 
   8  -2  11        7.09        6.45      2.22 o 
   9  -2  11       17.44       14.39      4.48 o 
  10  -2  11        5.56        6.74      3.57 o 
  -9  -1  11        3.42        3.77      2.97 o 
  -8  -1  11        2.32        1.82      1.99 o 
  -7  -1  11        4.59        3.39      1.86 o 
  -6  -1  11        3.87        0.80      1.52 o 
  -5  -1  11        4.26        1.85      1.47 o 
  -4  -1  11       75.26       69.64      3.60 o 
  -3  -1  11      219.59      217.35      6.32 o 
  -2  -1  11      113.50      104.49      2.83 o 
  -1  -1  11      380.67      354.86      5.79 o 
   0  -1  11       51.94       48.69      2.86 o 
   1  -1  11        0.11        0.74      0.97 o 
   2  -1  11       62.62       57.73      1.93 o 
   3  -1  11     1028.71      967.55     16.19 o 
   4  -1  11       70.14       77.40      2.77 o 
   5  -1  11      263.61      260.45      6.72 o 
   6  -1  11       14.78       16.82      1.91 o 
   7  -1  11        0.53        1.47      1.38 o 
   8  -1  11        7.29        6.81      2.12 o 
   9  -1  11       57.21       69.61      5.16 o 
  10  -1  11        0.88       -1.12      2.47 o 
  -9   0  11        0.05       -2.41      2.41 o 
  -8   0  11       13.37       11.34      2.61 o 
  -7   0  11        7.21        8.80      3.97 o 
  -6   0  11       98.74       98.04      4.40 o 
  -5   0  11       40.75       37.33      2.64 o 
  -4   0  11       16.70       15.13      1.62 o 
  -3   0  11       94.84       89.81      3.51 o 
  -2   0  11       31.43       29.67      1.52 o 
  -1   0  11      122.33      116.08      2.44 o 
   0   0  11      464.66      433.43     11.69 o 
   1   0  11       71.83       77.05      3.42 o 
   2   0  11      391.79      360.56      9.93 o 
   3   0  11       14.84       10.36      0.85 o 
   4   0  11       63.00       60.36      2.41 o 
   5   0  11       21.18       21.39      2.11 o 
   6   0  11       37.15       35.79      2.61 o 
   7   0  11       24.00       22.84      2.92 o 
   8   0  11       59.66       62.78      4.33 o 
   9   0  11        4.23        4.47      2.26 o 
  10   0  11        0.15        1.35      3.85 o 
  -9   1  11        3.12        1.38      2.97 o 
  -8   1  11        4.87        2.88      2.11 o 
  -7   1  11        3.96        3.88      1.72 o 
  -6   1  11       37.84       39.75      3.16 o 
  -5   1  11       86.58       68.83      3.78 o 
  -4   1  11      419.51      383.27     10.40 o 
  -3   1  11       47.48       41.98      2.50 o 
  -2   1  11        0.01       -0.27      0.59 o 
  -1   1  11        2.97        2.57      0.49 o 
   0   1  11        5.16        2.77      1.13 o 
   1   1  11      153.82      141.63      4.90 o 
   2   1  11        8.78        7.09      1.30 o 
   3   1  11       76.15       78.71      1.83 o 
   4   1  11        0.15       -0.21      0.63 o 
   5   1  11       20.16       17.39      1.63 o 
   6   1  11      362.63      341.11      8.64 o 
   7   1  11        2.64        4.99      1.53 o 
   8   1  11       40.68       41.78      3.80 o 
   9   1  11        8.02        8.83      2.53 o 
  10   1  11        4.61        8.05      3.60 o 
  -9   2  11        8.49       11.10      4.95 o 
  -8   2  11       13.68       14.63      2.48 o 
  -7   2  11       31.44       29.26      3.28 o 
  -6   2  11       11.05       11.05      2.13 o 
  -5   2  11       12.09       11.62      1.99 o 
  -4   2  11      190.44      194.50      8.16 o 
  -3   2  11       12.20       16.84      1.78 o 
  -2   2  11     1114.64     1056.45     20.65 o 
  -1   2  11       64.30       51.20      1.52 o 
   0   2  11      376.72      342.06      6.02 o 
   1   2  11      111.54      108.82      3.98 o 
   2   2  11       20.00       23.13      1.07 o 
   3   2  11        1.16        1.01      0.54 o 
   4   2  11       99.80       92.34      2.77 o 
   5   2  11      245.22      202.82      8.88 o 
   6   2  11        7.80        5.84      1.60 o 
   7   2  11       17.28       15.78      4.05 o 
   8   2  11       32.12       28.34      3.38 o 
   9   2  11       18.67       24.32      3.47 o 
  10   2  11        4.06        6.07      6.70 o 
  -8   3  11       22.31       24.14      3.31 o 
  -7   3  11       68.45       75.50      5.06 o 
  -6   3  11       12.16       13.77      2.41 o 
  -5   3  11       39.41       53.35      3.74 o 
  -4   3  11        3.06        4.06      2.47 o 
  -3   3  11      470.66      416.29     20.75 o 
  -2   3  11       73.08       71.11      3.10 o 
  -1   3  11       17.51       11.81      1.07 o 
   0   3  11       11.31       13.28      0.91 o 
   1   3  11      889.71      853.13     14.05 o 
   2   3  11        4.64        3.56      0.92 o 
   3   3  11      419.64      376.27      6.31 o 
   4   3  11       51.82       50.68      2.69 o 
   5   3  11        4.25        2.94      1.18 o 
   6   3  11       49.45       47.80      3.49 o 
   7   3  11       69.95       69.08      4.26 o 
   8   3  11       57.70       55.80      4.37 o 
   9   3  11        7.99       11.26      2.68 o 
  10   3  11        1.28        2.02      3.75 o 
  -8   4  11        5.90        7.67      2.47 o 
  -7   4  11       89.77       84.82      5.33 o 
  -6   4  11       46.51       41.76      3.68 o 
  -5   4  11        2.79        3.20      1.69 o 
  -4   4  11       60.23       68.71      5.06 o 
  -3   4  11      217.55      187.60      7.97 o 
  -2   4  11      153.91      160.68      7.21 o 
  -1   4  11        2.87        0.30      0.83 o 
   0   4  11     1255.05     1225.76     22.09 o 
   1   4  11       62.31       68.23      2.00 o 
   2   4  11       85.69       84.88      2.51 o 
   3   4  11      120.12      125.26      3.73 o 
   4   4  11      142.22      130.61      6.18 o 
   5   4  11       41.92       40.82      3.00 o 
   6   4  11       84.87       71.57      4.90 o 
   7   4  11        0.21       -1.49      1.49 o 
   8   4  11        4.49        4.29      2.16 o 
   9   4  11        5.56        6.65      2.52 o 
  10   4  11       25.56       24.15      4.77 o 
  -8   5  11        0.11        0.86      2.12 o 
  -7   5  11        1.54        2.69      2.11 o 
  -6   5  11        0.65        1.89      1.76 o 
  -5   5  11      108.10      105.96      6.36 o 
  -4   5  11       71.73       76.70      8.16 o 
  -3   5  11        4.09        1.08      1.55 o 
  -2   5  11       33.03       26.11      3.23 o 
  -1   5  11       45.57       41.54      3.52 o 
   0   5  11       13.50       21.59      1.70 o 
   1   5  11      149.00      135.93      3.65 o 
   2   5  11      155.93      151.46      4.28 o 
   3   5  11      114.01      116.22      7.38 o 
   4   5  11       71.51       61.29      4.51 o 
   5   5  11       32.17       28.53      4.38 o 
   6   5  11       78.37       69.81      7.06 o 
   7   5  11        3.70        4.66      2.00 o 
   8   5  11        1.07        1.29      2.62 o 
   9   5  11       13.89       16.47      3.03 o 
  10   5  11        9.47        6.81      3.54 o 
  -8   6  11        3.57        3.98      3.24 o 
  -7   6  11       37.96       36.65      4.61 o 
  -6   6  11        0.91       -0.20      2.40 o 
  -5   6  11       73.10       76.45      6.24 o 
  -4   6  11       20.20       26.14      4.13 o 
  -3   6  11       69.59       55.82      6.71 o 
  -2   6  11        6.16       11.25      3.08 o 
  -1   6  11      149.95      142.89      6.66 o 
   0   6  11      169.78      165.25      6.92 o 
   1   6  11       46.88       43.43      3.08 o 
   2   6  11        7.76        6.62      1.48 o 
   3   6  11      172.16      157.96      7.85 o 
   4   6  11        3.21        0.36      1.98 o 
   5   6  11      223.71      204.46      9.21 o 
   6   6  11        1.81        1.00      1.72 o 
   7   6  11        0.02        0.09      1.88 o 
   8   6  11        2.86        1.09      2.08 o 
   9   6  11        1.16        2.20      2.30 o 
  -7   7  11        3.56        4.39      2.98 o 
  -6   7  11       34.65       34.64     11.10 o 
  -5   7  11       59.36       70.41      6.35 o 
  -4   7  11        1.59        1.19      2.18 o 
  -3   7  11       23.09       22.55      3.59 o 
  -2   7  11      446.80      387.45     13.92 o 
  -1   7  11      439.60      421.51     14.51 o 
   0   7  11       51.80       43.09      3.97 o 
   1   7  11      282.25      255.73      8.06 o 
   2   7  11       26.00       28.36      2.65 o 
   3   7  11      168.45      160.98      7.76 o 
   4   7  11      132.00      123.01      6.88 o 
   5   7  11       25.33       21.25      3.67 o 
   6   7  11        1.39        1.13      4.22 o 
   7   7  11        0.12       -0.28      1.97 o 
   8   7  11        4.52        3.70      2.48 o 
   9   7  11       31.30       32.41      5.42 o 
  -7   8  11        1.73        4.58      3.31 o 
  -6   8  11       61.65       65.01     17.93 o 
  -5   8  11       30.77       39.24      5.01 o 
  -4   8  11       17.09       12.57      3.16 o 
  -3   8  11       13.81       12.39      2.92 o 
  -2   8  11      172.20      168.03      8.11 o 
  -1   8  11        7.20        0.97      1.87 o 
   0   8  11       80.45       63.37      5.11 o 
   1   8  11      131.02      134.52      6.52 o 
   2   8  11       86.60       90.10      6.10 o 
   3   8  11       11.58       13.33      3.04 o 
   4   8  11      134.53      128.08      7.38 o 
   5   8  11        5.76        1.37      5.13 o 
   6   8  11        0.03       -2.41      5.65 o 
   7   8  11        0.10        3.64      3.03 o 
   8   8  11       17.00       18.88      4.98 o 
   9   8  11        0.00       -0.88      3.27 o 
  -6   9  11       26.67       24.24      4.57 o 
  -5   9  11        1.88       -0.79      2.59 o 
  -4   9  11       73.01       71.03     11.70 o 
  -3   9  11       30.78       34.65      4.44 o 
  -2   9  11       11.48        8.81      2.65 o 
  -1   9  11       95.47       88.06      8.09 o 
   0   9  11      233.36      202.19      9.07 o 
   1   9  11       53.18       57.20      7.54 o 
   2   9  11        7.17        4.26      2.77 o 
   3   9  11      108.43       92.92      6.34 o 
   4   9  11      223.12      211.68     11.29 o 
   5   9  11        7.15       11.14      3.49 o 
   6   9  11        0.42       -1.18      2.53 o 
   7   9  11       16.84       15.73      4.12 o 
   8   9  11        0.00        0.38      3.33 o 
  -5  10  11        0.20       -0.71      2.64 o 
  -4  10  11       13.71       13.38      3.83 o 
  -3  10  11       20.76       21.42      3.96 o 
  -2  10  11      133.26      120.12      7.24 o 
  -1  10  11       59.25       54.26      8.24 o 
   0  10  11        1.12        4.62      2.44 o 
   1  10  11       26.35       25.33      3.75 o 
   2  10  11       38.82       42.25      6.80 o 
   3  10  11       41.26       39.18      4.84 o 
   4  10  11        9.60        7.03      3.86 o 
   5  10  11       16.09       20.27      4.17 o 
   6  10  11       29.13       22.87      4.60 o 
   7  10  11        6.82        7.38      3.83 o 
   8  10  11        4.53        4.65      3.79 o 
  -5  11  11       12.64       19.80      4.38 o 
  -4  11  11        9.28        7.16      3.22 o 
  -3  11  11       29.01       29.06      4.76 o 
  -2  11  11       73.15       54.30      5.68 o 
  -1  11  11       59.29       62.75      5.90 o 
   0  11  11        0.13       -0.74      4.37 o 
   1  11  11       66.32       71.94      6.16 o 
   2  11  11       58.35       52.26      7.76 o 
   3  11  11        7.12       11.06      4.01 o 
   4  11  11        8.15       10.79      3.33 o 
   5  11  11        0.33        1.02      2.99 o 
   6  11  11       10.38       13.31      8.37 o 
   7  11  11        9.06        5.93      4.09 o 
  -4  12  11       39.20       39.22      5.68 o 
  -3  12  11        0.03        3.29      2.88 o 
  -2  12  11       31.16       28.84      4.67 o 
  -1  12  11       12.01        7.84      3.00 o 
   0  12  11       14.36       11.68      3.53 o 
   1  12  11      110.98       94.14     10.84 o 
   2  12  11       26.34       26.45      6.57 o 
   3  12  11        3.40        3.43      4.40 o 
   4  12  11        0.17        0.34      3.07 o 
   5  12  11       24.26       20.82      4.51 o 
   6  12  11       16.14       17.76      4.43 o 
  -2  13  11        9.39        3.25      3.08 o 
  -1  13  11        0.66       -0.73      2.53 o 
   0  13  11       10.05        7.67      3.27 o 
   1  13  11       65.94       60.94      9.33 o 
   2  13  11       30.95       29.01      7.10 o 
   3  13  11        0.22       -0.71      4.09 o 
   4  13  11       22.46       22.75      6.44 o 
   5  13  11        2.31        4.51      3.61 o 
   1  14  11       29.72       21.92      6.71 o 
   2  14  11        7.43        2.68      4.81 o 
  -2 -12  12        0.29        1.43      4.28 o 
  -1 -12  12        6.05        3.07      4.37 o 
   0 -12  12        0.01       -0.03      4.23 o 
   1 -12  12        6.38        8.22      4.95 o 
   2 -12  12        0.41        6.63      4.48 o 
  -4 -11  12        0.34       -1.35      4.42 o 
  -3 -11  12        5.93        5.87      4.67 o 
  -2 -11  12        2.16        2.80      2.05 o 
  -1 -11  12        0.06        1.88      1.91 o 
   0 -11  12       15.66       11.60      2.63 o 
   1 -11  12        3.03        5.52      2.12 o 
   2 -11  12       36.85       37.75      4.67 o 
   3 -11  12        0.06        1.49      4.17 o 
   4 -11  12        1.31        7.14      4.72 o 
  -5 -10  12        0.50       -1.52      3.81 o 
  -4 -10  12        2.73        6.08      2.36 o 
  -3 -10  12       20.35       21.35      3.11 o 
  -2 -10  12        6.66        3.70      2.27 o 
  -1 -10  12       35.23       31.77      3.50 o 
   0 -10  12        0.51       -0.18      1.71 o 
   1 -10  12        7.89        9.73      2.39 o 
   2 -10  12        8.11       10.48      4.94 o 
   3 -10  12       58.15       69.78      6.07 o 
   4 -10  12        5.28        4.06      2.45 o 
   5 -10  12        1.68       -1.55      3.94 o 
  -6  -9  12        0.32       -1.52      2.78 o 
  -5  -9  12       15.24       12.35      2.95 o 
  -4  -9  12       98.42      105.70      5.87 o 
  -3  -9  12      110.65      100.86      8.17 o 
  -2  -9  12        4.77        4.37      1.97 o 
  -1  -9  12        0.22        0.77      1.69 o 
   0  -9  12        0.90        1.55      1.62 o 
   1  -9  12        2.88        0.88      1.55 o 
   2  -9  12      209.56      204.62      8.85 o 
   3  -9  12       48.24       36.70      4.15 o 
   4  -9  12        9.57       -2.04      2.30 o 
   5  -9  12       11.41        6.04      2.76 o 
   6  -9  12       14.59        3.75      4.66 o 
  -6  -8  12        3.62        4.00      3.00 o 
  -5  -8  12       36.05       35.07      3.25 o 
  -4  -8  12       21.95       20.69      2.61 o 
  -3  -8  12        5.59        2.67      1.63 o 
  -2  -8  12       27.98       30.35      3.12 o 
  -1  -8  12      108.94      104.88      4.92 o 
   0  -8  12        3.02        5.71      2.15 o 
   1  -8  12       60.74       65.34      4.12 o 
   2  -8  12        8.85        8.60      2.24 o 
   3  -8  12        4.24        4.70      2.15 o 
   4  -8  12        0.01       -1.24      1.80 o 
   5  -8  12      275.36      317.77     12.38 o 
   6  -8  12       13.56        8.11      2.87 o 
   7  -8  12       25.78       29.60      6.99 o 
  -7  -7  12       30.15       29.12      4.53 o 
  -6  -7  12        1.50        0.73      1.92 o 
  -5  -7  12        7.04        3.96      1.83 o 
  -4  -7  12        8.57        7.21      1.85 o 
  -3  -7  12       38.12       35.04      2.86 o 
  -2  -7  12       31.20       30.29      2.32 o 
  -1  -7  12       84.24       74.80      3.49 o 
   0  -7  12        4.51        2.99      1.13 o 
   1  -7  12        2.54        2.91      1.22 o 
   2  -7  12        0.41       -0.06      1.14 o 
   3  -7  12       10.62       13.87      2.02 o 
   4  -7  12      128.86      137.29      6.74 o 
   5  -7  12        0.34       -0.60      1.78 o 
   6  -7  12        8.14        6.46      2.61 o 
   7  -7  12        0.19        1.69      1.93 o 
   8  -7  12        5.68        9.65      3.79 o 
  -7  -6  12        0.00       -1.78      1.78 o 
  -6  -6  12        4.60        6.01      2.25 o 
  -5  -6  12        3.72        3.89      1.68 o 
  -4  -6  12       21.64       22.76      2.37 o 
  -3  -6  12       77.70       71.66      3.20 o 
  -2  -6  12      462.67      439.51      9.61 o 
  -1  -6  12       36.60       29.57      2.02 o 
   0  -6  12       53.70       55.15      2.70 o 
   1  -6  12        6.22        4.51      1.22 o 
   2  -6  12       93.50       85.86      3.74 o 
   3  -6  12       45.14       40.15      3.66 o 
   4  -6  12      162.52      136.69      5.37 o 
   5  -6  12        4.28       -1.22      1.52 o 
   6  -6  12        7.69        6.64      2.07 o 
   7  -6  12       90.46       97.18      5.43 o 
   8  -6  12       62.59       78.46     13.66 o 
  -8  -5  12        0.08       -0.47      2.74 o 
  -7  -5  12       26.51       27.94      3.27 o 
  -6  -5  12      221.99      221.72      9.42 o 
  -5  -5  12       74.23       72.10      4.17 o 
  -4  -5  12      160.40      157.90      4.81 o 
  -3  -5  12        0.82       -0.63      1.05 o 
  -2  -5  12       80.48       76.13      2.94 o 
  -1  -5  12      126.51      134.63      3.91 o 
   0  -5  12      633.05      604.65     11.97 o 
   1  -5  12       75.71       67.16      2.79 o 
   2  -5  12       16.03       21.45      1.95 o 
   3  -5  12       57.80       53.93      2.72 o 
   4  -5  12       93.19       86.29      3.53 o 
   5  -5  12        5.56        3.54      1.77 o 
   6  -5  12       49.83       59.37      3.92 o 
   7  -5  12        2.64       -0.91      1.76 o 
   8  -5  12       14.94       12.51      2.63 o 
  -8  -4  12        0.65        0.61      2.64 o 
  -7  -4  12       35.94       42.09      3.90 o 
  -6  -4  12       40.75       35.21      3.38 o 
  -5  -4  12       12.29       16.60      2.11 o 
  -4  -4  12       53.76       51.50      2.78 o 
  -3  -4  12      191.38      181.56      4.93 o 
  -2  -4  12       36.69       35.05      2.11 o 
  -1  -4  12     1272.51     1188.79     22.01 o 
   0  -4  12     1321.01     1265.18     25.78 o 
   1  -4  12       22.64       19.55      1.20 o 
   2  -4  12        3.41        1.33      0.68 o 
   3  -4  12      324.95      303.00      7.89 o 
   4  -4  12        2.32        1.25      1.13 o 
   5  -4  12      338.29      316.30      8.17 o 
   6  -4  12      114.44      104.36      4.84 o 
   7  -4  12       10.61        6.99      2.02 o 
   8  -4  12        0.14        1.78      2.04 o 
   9  -4  12        0.63       -1.74      3.59 o 
  -8  -3  12        0.08       -2.27      2.27 o 
  -7  -3  12        0.66       -0.10      1.83 o 
  -6  -3  12        0.00       -1.14      1.50 o 
  -5  -3  12       49.32       54.29      3.71 o 
  -4  -3  12      388.50      379.61      8.59 o 
  -3  -3  12      341.09      322.00      7.27 o 
  -2  -3  12      320.31      314.66      6.94 o 
  -1  -3  12      331.90      314.93      6.29 o 
   0  -3  12        4.34        3.54      0.62 o 
   1  -3  12      306.43      305.91      5.31 o 
   2  -3  12     1057.13     1039.92     14.80 o 
   3  -3  12       24.00       18.46      1.50 o 
   4  -3  12        1.47        5.73      1.21 o 
   5  -3  12      199.91      171.90      5.52 o 
   6  -3  12       57.20       57.05      3.17 o 
   7  -3  12        1.40       -1.52      1.52 o 
   8  -3  12      218.28      214.19      8.03 o 
   9  -3  12        7.16        8.90      3.76 o 
  -8  -2  12        4.17        3.48      2.16 o 
  -7  -2  12        3.57        1.72      1.85 o 
  -6  -2  12        3.55        3.84      1.87 o 
  -5  -2  12       44.49       43.52      3.31 o 
  -4  -2  12       62.46       59.53      3.42 o 
  -3  -2  12        0.44       -0.73      0.73 o 
  -2  -2  12      377.16      374.61      7.42 o 
  -1  -2  12        0.17       -0.24      0.64 o 
   0  -2  12        1.06        0.09      0.68 o 
   1  -2  12      447.39      413.75      7.52 o 
   2  -2  12       22.48       21.21      1.38 o 
   3  -2  12       21.84       20.91      1.17 o 
   4  -2  12      484.41      435.85     11.12 o 
   5  -2  12       21.84       16.57      1.75 o 
   6  -2  12        0.95        3.84      1.29 o 
   7  -2  12      153.30      139.32      5.85 o 
   8  -2  12        4.31       -0.96      1.80 o 
   9  -2  12        9.81       10.45      2.63 o 
  -8  -1  12       46.33       41.04      3.96 o 
  -7  -1  12       17.62       18.35      2.70 o 
  -6  -1  12      148.09      126.79      7.30 o 
  -5  -1  12       35.00       30.52      2.81 o 
  -4  -1  12        1.81        3.02      1.63 o 
  -3  -1  12       69.26       63.01      3.00 o 
  -2  -1  12      171.38      151.40      3.68 o 
  -1  -1  12     1446.08     1367.59     21.77 o 
   0  -1  12       36.44       30.66      3.83 o 
   1  -1  12     3118.44     2988.03     69.84 o 
   2  -1  12      489.75      483.13     12.99 o 
   3  -1  12        2.50        2.47      0.68 o 
   4  -1  12       12.11       10.90      1.43 o 
   5  -1  12      118.31      105.33      3.69 o 
   6  -1  12        5.61        2.24      1.21 o 
   7  -1  12      285.62      252.53      8.31 o 
   8  -1  12       22.57       22.93      5.66 o 
   9  -1  12        5.37        5.06      2.21 o 
  10  -1  12       61.65       64.78      7.52 o 
  -8   0  12       22.26       15.31      2.80 o 
  -7   0  12       11.87       12.77      2.50 o 
  -6   0  12        3.97        3.41      1.74 o 
  -5   0  12       99.37       98.95      3.92 o 
  -4   0  12       21.32       22.04      1.98 o 
  -3   0  12     1405.94     1359.07     26.87 o 
  -2   0  12      117.87      116.65      2.80 o 
  -1   0  12      230.92      219.61      3.75 o 
   0   0  12      210.45      197.78      6.54 o 
   1   0  12      558.32      532.66     14.11 o 
   2   0  12       37.39       38.74      2.82 o 
   3   0  12       15.55       17.33      0.98 o 
   4   0  12       97.10       97.07      3.92 o 
   5   0  12      272.86      243.33      6.33 o 
   6   0  12       19.69       22.17      2.11 o 
   7   0  12      133.19      131.29      5.56 o 
   8   0  12        0.34        1.88      1.91 o 
   9   0  12        0.01        0.04      1.94 o 
  10   0  12        1.15        4.26      3.28 o 
  -8   1  12        4.67        6.91      2.30 o 
  -7   1  12       16.83       16.03      2.84 o 
  -6   1  12      208.55      207.59      6.38 o 
  -5   1  12       10.36        8.16      2.13 o 
  -4   1  12      481.93      447.42     11.84 o 
  -3   1  12       30.12       23.32      2.08 o 
  -2   1  12      161.02      160.53      4.14 o 
  -1   1  12      144.98      145.89      2.97 o 
   0   1  12      699.75      639.05     16.63 o 
   1   1  12      388.61      370.35     10.40 o 
   2   1  12       95.06       82.73      3.69 o 
   3   1  12      133.07      129.38      2.97 o 
   4   1  12      699.01      650.92     11.54 o 
   5   1  12      118.76      101.14      3.54 o 
   6   1  12      159.92      149.16      4.82 o 
   7   1  12       68.74       79.25      4.40 o 
   8   1  12       66.72       61.67      4.56 o 
   9   1  12       24.26       24.42      3.30 o 
  10   1  12       16.81       20.95      6.84 o 
  -8   2  12        3.95        5.09      1.96 o 
  -7   2  12       26.97       27.00      2.83 o 
  -6   2  12       35.89       30.46      3.20 o 
  -5   2  12        3.03        6.01      1.75 o 
  -4   2  12      188.67      164.18      5.73 o 
  -3   2  12        1.89        0.49      0.91 o 
  -2   2  12       65.84       62.24      2.62 o 
  -1   2  12      326.25      326.72      6.26 o 
   0   2  12     1567.20     1497.97     26.80 o 
   1   2  12      148.86      159.55      8.30 o 
   2   2  12     1885.41     1784.12     29.65 o 
   3   2  12      176.59      157.57      3.44 o 
   4   2  12        6.59        7.59      1.32 o 
   5   2  12      139.43      120.63      4.56 o 
   6   2  12        3.91        3.08      1.44 o 
   7   2  12       16.03       13.33      2.31 o 
   8   2  12       57.73       57.22      4.40 o 
   9   2  12       32.25       28.67      3.59 o 
  10   2  12        3.12        3.77      3.28 o 
  -8   3  12       30.93       31.88      3.28 o 
  -7   3  12       12.67        9.52      2.43 o 
  -6   3  12       50.62       44.00      5.09 o 
  -5   3  12      212.52      218.92      7.46 o 
  -4   3  12        2.40        2.51      1.94 o 
  -3   3  12        6.39        5.71      1.84 o 
  -2   3  12       33.34       32.11      3.11 o 
  -1   3  12       12.41       12.88      1.30 o 
   0   3  12      461.07      437.98      7.76 o 
   1   3  12     1724.50     1628.79     26.08 o 
   2   3  12       38.40       34.42      1.60 o 
   3   3  12       18.46       17.22      1.75 o 
   4   3  12      140.22      128.61      6.13 o 
   5   3  12       86.61       85.38      3.91 o 
   6   3  12        6.15        6.87      1.81 o 
   7   3  12       21.98       22.64      4.91 o 
   8   3  12       19.47       19.58      2.93 o 
   9   3  12        3.71        5.01      2.34 o 
  10   3  12       42.07       38.67      5.80 o 
  -8   4  12        0.01       -1.42      2.43 o 
  -7   4  12       78.63       93.24      5.32 o 
  -6   4  12        5.70        4.78      1.99 o 
  -5   4  12      214.32      199.20      7.17 o 
  -4   4  12       37.31       34.03      3.82 o 
  -3   4  12      135.27       96.99      5.43 o 
  -2   4  12      328.69      289.93     10.44 o 
  -1   4  12      227.60      215.28      6.33 o 
   0   4  12        0.05        0.91      1.07 o 
   1   4  12      204.16      181.26      4.27 o 
   2   4  12      429.76      419.11      8.29 o 
   3   4  12      260.81      246.55      7.02 o 
   4   4  12      712.86      680.66     21.52 o 
   5   4  12      124.42      116.46      4.73 o 
   6   4  12       63.38       49.28      3.67 o 
   7   4  12        7.60        1.16      3.36 o 
   8   4  12       17.28       10.51      2.55 o 
   9   4  12        0.30        1.13      2.13 o 
  10   4  12       16.30        8.54      3.80 o 
  -8   5  12        5.36        4.45      3.11 o 
  -7   5  12        5.82        7.22      2.34 o 
  -6   5  12      210.53      223.31      8.16 o 
  -5   5  12       63.80       51.85      5.31 o 
  -4   5  12       71.47       71.26      5.68 o 
  -3   5  12       46.05       42.69      4.09 o 
  -2   5  12      128.30      149.72      6.77 o 
  -1   5  12       12.47        5.14      2.62 o 
   0   5  12      395.47      376.09     10.96 o 
   1   5  12      807.14      782.01     16.23 o 
   2   5  12      356.16      332.43      7.79 o 
   3   5  12        9.52       10.03      2.51 o 
   4   5  12       70.54       61.27      4.93 o 
   5   5  12       36.65       35.51      4.13 o 
   6   5  12        2.98        4.48      2.33 o 
   7   5  12        3.32        2.69      2.39 o 
   8   5  12       47.50       48.57      4.40 o 
   9   5  12        4.41        3.08      2.67 o 
  -7   6  12        2.91        0.98      2.97 o 
  -6   6  12       14.04        7.65      3.28 o 
  -5   6  12       15.04       22.25      3.70 o 
  -4   6  12       47.08       41.85      4.45 o 
  -3   6  12      364.20      339.05     12.74 o 
  -2   6  12        0.22       -0.14      1.72 o 
  -1   6  12      166.97      148.59      6.84 o 
   0   6  12       90.03       89.51      4.92 o 
   1   6  12       46.94       50.80      3.27 o 
   2   6  12      677.02      633.36     16.20 o 
   3   6  12      507.83      478.52     16.26 o 
   4   6  12        0.05       -1.52      3.50 o 
   5   6  12        0.47       -0.07      2.11 o 
   6   6  12       13.09       13.55      3.26 o 
   7   6  12       42.79       39.83      3.84 o 
   8   6  12       34.22       28.65      3.68 o 
   9   6  12        5.18        5.81      4.73 o 
  -7   7  12       44.43       47.59      6.91 o 
  -6   7  12       37.05       39.01      5.18 o 
  -5   7  12        1.52        0.57      2.30 o 
  -4   7  12       21.18       19.91      3.56 o 
  -3   7  12      109.05      101.78      6.26 o 
  -2   7  12       24.12       20.98      3.39 o 
  -1   7  12      132.14      123.47      7.84 o 
   0   7  12        7.94        8.55      2.34 o 
   1   7  12       10.52        7.63      2.00 o 
   2   7  12      232.35      218.98     10.51 o 
   3   7  12      585.15      559.30     18.77 o 
   4   7  12       15.58       14.62      3.33 o 
   5   7  12       59.60       66.57      5.86 o 
   6   7  12        9.75       14.02      5.98 o 
   7   7  12        0.23        1.48      3.03 o 
   8   7  12       16.46       12.68      2.94 o 
   9   7  12        2.59       -0.94      3.02 o 
  -6   8  12       58.60       60.69      6.42 o 
  -5   8  12       37.76       34.79      5.39 o 
  -4   8  12        3.76        2.63      2.50 o 
  -3   8  12       45.62       44.93      4.95 o 
  -2   8  12       50.77       42.48      4.56 o 
  -1   8  12      107.26       96.49      5.87 o 
   0   8  12       10.86        9.97      2.69 o 
   1   8  12      120.56      109.74      5.15 o 
   2   8  12        0.18        1.52      2.33 o 
   3   8  12       62.02       58.06      5.33 o 
   4   8  12      137.12      144.56      7.82 o 
   5   8  12      138.57      138.95      7.88 o 
   6   8  12       26.40       23.06      4.50 o 
   7   8  12       34.34       38.27      6.71 o 
   8   8  12        0.00        2.67      3.21 o 
  -6   9  12        5.64        7.06      4.17 o 
  -5   9  12        6.92        5.29      3.64 o 
  -4   9  12       93.17       95.39      7.10 o 
  -3   9  12        1.71        4.62      2.60 o 
  -2   9  12       78.62       77.62      5.96 o 
  -1   9  12        0.17        0.16      2.02 o 
   0   9  12        4.01        4.42      2.39 o 
   1   9  12        0.62        0.60      1.99 o 
   2   9  12       14.47       10.31      2.97 o 
   3   9  12       90.97       95.35      6.50 o 
   4   9  12        0.27       -0.49      2.76 o 
   5   9  12       35.51       35.43      4.84 o 
   6   9  12       59.36       59.51      6.21 o 
   7   9  12       10.21        5.46      4.98 o 
   8   9  12        0.61       -2.52      3.14 o 
  -5  10  12       27.47       18.16      4.26 o 
  -4  10  12       29.24       26.59      4.42 o 
  -3  10  12      117.83      115.16      7.49 o 
  -2  10  12       51.80       38.35      4.84 o 
  -1  10  12       99.27       92.13      6.27 o 
   0  10  12       38.46       46.46      4.99 o 
   1  10  12        2.25       -0.21      2.12 o 
   2  10  12        3.86        4.21      3.84 o 
   3  10  12        0.43        1.13      2.44 o 
   4  10  12       31.61       25.88      4.45 o 
   5  10  12       23.40       25.52      4.47 o 
   6  10  12        1.27       -0.53      6.71 o 
   7  10  12        1.30        3.06      3.39 o 
  -4  11  12        1.93        0.42      2.81 o 
  -3  11  12        9.04        3.91      3.06 o 
  -2  11  12        4.76        8.87      3.24 o 
  -1  11  12       34.31       34.20      4.58 o 
   0  11  12      224.30      220.44     10.26 o 
   1  11  12        0.07       -2.18      3.50 o 
   2  11  12        0.03        2.16      3.75 o 
   3  11  12        1.54        0.41      2.74 o 
   4  11  12        2.15        1.17      2.83 o 
   5  11  12       52.71       51.93      6.18 o 
   6  11  12       75.89       73.77      7.29 o 
  -3  12  12        1.17       -0.24      3.42 o 
  -2  12  12        0.11        0.33      2.69 o 
  -1  12  12       75.34       82.29     14.57 o 
   0  12  12       14.09        9.95      3.31 o 
   1  12  12       10.90        7.21      4.79 o 
   2  12  12        6.72        7.66      4.81 o 
   3  12  12        0.89        4.62      4.19 o 
   4  12  12       11.64        7.76      3.57 o 
   5  12  12        6.34        3.52      3.55 o 
  -1  13  12        0.04       -1.66      2.45 o 
   0  13  12       36.71       32.47     10.42 o 
   1  13  12        0.13       -3.62      4.04 o 
   2  13  12       89.53       81.82     10.68 o 
   3  13  12        0.04        0.95      4.51 o 
   4  13  12        0.31        4.62      5.02 o 
  -3 -11  13        2.88       11.36      5.22 o 
  -2 -11  13        1.36        1.69      3.98 o 
  -1 -11  13        0.73        5.91      3.95 o 
   0 -11  13        1.39        3.64      4.02 o 
   1 -11  13        8.94       12.39      5.01 o 
   2 -11  13        1.90        1.22      3.92 o 
   3 -11  13        0.33       -0.68      4.16 o 
  -4 -10  13        0.49       -0.52      3.74 o 
  -3 -10  13       51.09       46.06      7.65 o 
  -2 -10  13        1.67       -0.15      1.64 o 
  -1 -10  13        2.12        2.86      1.94 o 
   0 -10  13       37.81       32.18      3.46 o 
   1 -10  13       29.98       25.30      3.07 o 
   2 -10  13        0.37        1.30      1.70 o 
   3 -10  13       13.12       17.24      4.94 o 
   4 -10  13      124.42      125.53     11.67 o 
   5 -10  13        2.37        8.53      4.92 o 
  -5  -9  13        8.69        6.77      4.64 o 
  -4  -9  13       28.56       32.51      3.70 o 
  -3  -9  13        6.29        1.23      1.92 o 
  -2  -9  13       63.04       59.43      4.50 o 
  -1  -9  13       11.48        6.83      2.03 o 
   0  -9  13       15.21       15.17      2.89 o 
   1  -9  13       15.90       12.45      2.30 o 
   2  -9  13        0.05        3.26      1.92 o 
   3  -9  13       16.21       18.46      3.19 o 
   4  -9  13        0.11        0.64      2.11 o 
   5  -9  13       27.05       23.05      6.46 o 
   6  -9  13        0.53       -1.19      3.89 o 
  -6  -8  13       13.44       12.37      3.58 o 
  -5  -8  13        1.50       -0.92      1.78 o 
  -4  -8  13       16.74       13.44      2.32 o 
  -3  -8  13        1.30        1.16      1.55 o 
  -2  -8  13        0.11       -0.66      1.58 o 
  -1  -8  13      118.62      116.05      5.26 o 
   0  -8  13       27.93       28.07      2.88 o 
   1  -8  13       10.38        6.78      1.86 o 
   2  -8  13       95.41       79.59      6.30 o 
   3  -8  13       54.42       47.11      6.45 o 
   4  -8  13       19.64       17.71      3.02 o 
   5  -8  13       11.20       10.94      2.80 o 
   6  -8  13       49.84       47.30      7.98 o 
  -6  -7  13        0.19       -0.13      2.55 o 
  -5  -7  13       25.57       29.71      3.03 o 
  -4  -7  13        6.25        4.33      2.30 o 
  -3  -7  13       31.86       29.34      3.46 o 
  -2  -7  13      207.60      195.11      6.10 o 
  -1  -7  13        2.77        1.38      1.31 o 
   0  -7  13       71.69       64.95      3.11 o 
   1  -7  13        0.07        0.03      1.07 o 
   2  -7  13       11.79        8.66      1.83 o 
   3  -7  13      160.17      156.73      6.90 o 
   4  -7  13       20.74       14.85      2.70 o 
   5  -7  13        4.51        5.72      2.22 o 
   6  -7  13        1.06       -0.29      1.97 o 
   7  -7  13       65.67       81.15     10.19 o 
  -7  -6  13        0.16        1.61      2.71 o 
  -6  -6  13       65.29       66.60      4.79 o 
  -5  -6  13      124.91      111.79      4.85 o 
  -4  -6  13       38.82       38.61      3.33 o 
  -3  -6  13       15.79       11.23      1.87 o 
  -2  -6  13       53.91       58.72      2.79 o 
  -1  -6  13      180.25      165.75      4.63 o 
   0  -6  13       19.41       18.43      1.65 o 
   1  -6  13        8.20        5.15      1.17 o 
   2  -6  13       76.81       78.26      3.26 o 
   3  -6  13       72.07       80.84      3.84 o 
   4  -6  13       12.29        5.99      2.23 o 
   5  -6  13        9.83        9.62      2.28 o 
   6  -6  13       14.67       16.97      3.03 o 
   7  -6  13        0.40        0.55      1.84 o 
   8  -6  13        3.58        7.27      3.60 o 
  -7  -5  13        0.54       -1.60      2.44 o 
  -6  -5  13        0.04        0.57      1.86 o 
  -5  -5  13       38.53       37.88      3.43 o 
  -4  -5  13       22.39       17.07      2.19 o 
  -3  -5  13      263.87      263.55      6.57 o 
  -2  -5  13       51.39       44.11      2.33 o 
  -1  -5  13       15.86       12.44      1.46 o 
   0  -5  13      845.31      825.97     21.65 o 
   1  -5  13       26.32       23.60      2.50 o 
   2  -5  13       32.32       30.97      2.97 o 
   3  -5  13      241.61      224.41      6.80 o 
   4  -5  13      164.28      137.54      4.54 o 
   5  -5  13       68.90       74.57      4.09 o 
   6  -5  13       32.23       32.21      3.11 o 
   7  -5  13       78.21       88.72      5.19 o 
   8  -5  13        2.30        3.46      3.12 o 
  -8  -4  13        0.02        0.55      3.84 o 
  -7  -4  13        1.75        2.24      2.01 o 
  -6  -4  13       10.88        8.74      2.25 o 
  -5  -4  13        0.26       -0.96      1.63 o 
  -4  -4  13      101.92       99.16      3.70 o 
  -3  -4  13      530.03      505.05     10.66 o 
  -2  -4  13        3.38        3.33      1.06 o 
  -1  -4  13      359.21      330.70     10.41 o 
   0  -4  13      791.00      739.09     13.30 o 
   1  -4  13      364.10      343.90      6.37 o 
   2  -4  13      427.86      381.24      7.58 o 
   3  -4  13       32.98       30.57      3.15 o 
   4  -4  13       26.83       23.06      2.03 o 
   5  -4  13        2.09        2.59      1.97 o 
   6  -4  13       32.58       33.22      3.06 o 
   7  -4  13        0.09       -0.27      1.55 o 
   8  -4  13       19.59       15.28      2.77 o 
   9  -4  13        0.37       -2.49      2.49 o 
  -8  -3  13        7.30        4.10      3.05 o 
  -7  -3  13        5.74        7.95      2.23 o 
  -6  -3  13        1.47        0.65      1.70 o 
  -5  -3  13        8.88        7.02      1.80 o 
  -4  -3  13      116.31      105.06      3.68 o 
  -3  -3  13       15.10       13.51      1.52 o 
  -2  -3  13       27.15       24.38      2.17 o 
  -1  -3  13      460.12      446.21     10.09 o 
   0  -3  13       40.56       35.34      1.75 o 
   1  -3  13      265.39      247.43      5.22 o 
   2  -3  13       74.44       81.95      3.06 o 
   3  -3  13        2.59       -0.43      0.64 o 
   4  -3  13       37.11       40.81      3.64 o 
   5  -3  13      423.15      386.57      9.39 o 
   6  -3  13       44.84       44.56      3.37 o 
   7  -3  13        6.05        3.86      1.85 o 
   8  -3  13        2.09        2.30      1.94 o 
   9  -3  13       49.45       56.93     14.62 o 
  -8  -2  13        1.25       -1.92      4.15 o 
  -7  -2  13        3.17        5.26      2.08 o 
  -6  -2  13       19.02       20.05      2.72 o 
  -5  -2  13        2.61        1.14      1.51 o 
  -4  -2  13      170.17      173.34      6.01 o 
  -3  -2  13       56.21       47.90      2.67 o 
  -2  -2  13        3.79        3.73      1.13 o 
  -1  -2  13       15.63       15.52      0.97 o 
   0  -2  13      649.84      593.76     13.92 o 
   1  -2  13     2759.31     2767.23     65.06 o 
   2  -2  13      513.16      482.17      9.76 o 
   3  -2  13      153.25      143.15      4.37 o 
   4  -2  13      176.06      158.29      4.42 o 
   5  -2  13       29.69       26.66      2.10 o 
   6  -2  13      202.30      196.07      5.90 o 
   7  -2  13       57.82       50.28      3.82 o 
   8  -2  13       11.56       11.32      2.42 o 
   9  -2  13        0.81        1.94      3.12 o 
  -8  -1  13        7.32       10.73      7.30 o 
  -7  -1  13       90.11       95.59      5.18 o 
  -6  -1  13       15.26       14.95      2.44 o 
  -5  -1  13       22.40       19.37      2.43 o 
  -4  -1  13       66.25       55.21      3.29 o 
  -3  -1  13      213.10      200.38      7.95 o 
  -2  -1  13     1565.19     1503.95     28.45 o 
  -1  -1  13      324.34      291.56      7.05 o 
   0  -1  13        0.26       -0.81      1.36 o 
   1  -1  13      133.31      126.51      5.06 o 
   2  -1  13      603.32      599.16     15.84 o 
   3  -1  13       89.19       94.90      2.41 o 
   4  -1  13       78.18       77.90      2.52 o 
   5  -1  13        5.62        7.10      1.26 o 
   6  -1  13       41.35       48.56      2.84 o 
   7  -1  13        2.20        4.50      1.72 o 
   8  -1  13        2.69        4.05      2.07 o 
   9  -1  13       14.86        8.81      4.80 o 
  -8   0  13        0.03       -0.13      2.72 o 
  -7   0  13        8.37        4.45      2.23 o 
  -6   0  13       24.34       24.71      2.95 o 
  -5   0  13       87.94       94.17      5.60 o 
  -4   0  13        5.29        6.73      1.38 o 
  -3   0  13       75.60       76.65      2.94 o 
  -2   0  13      226.51      240.23      5.04 o 
  -1   0  13      150.26      129.17      3.82 o 
   0   0  13     1093.65     1055.31     26.28 o 
   1   0  13        4.26        5.29      1.58 o 
   2   0  13      407.75      395.80     11.17 o 
   3   0  13     1242.26     1215.78     18.96 o 
   4   0  13       25.74       25.12      1.52 o 
   5   0  13        2.32        1.44      0.99 o 
   6   0  13      183.14      169.03      5.80 o 
   7   0  13        0.00        2.52      1.67 o 
   8   0  13       85.60       76.20      4.84 o 
   9   0  13        2.46        4.05      2.15 o 
  -8   1  13        1.50        2.31      2.95 o 
  -7   1  13       64.91       65.89      4.17 o 
  -6   1  13        7.35        6.45      1.77 o 
  -5   1  13        5.19        4.18      1.46 o 
  -4   1  13        0.89        2.57      1.31 o 
  -3   1  13        0.07       -0.88      0.88 o 
  -2   1  13       26.08       23.39      1.55 o 
  -1   1  13     1349.63     1284.04     29.43 o 
   0   1  13      527.62      491.19     13.48 o 
   1   1  13       88.73       81.47      3.94 o 
   2   1  13      940.77      903.51     22.67 o 
   3   1  13     1922.04     1871.83     28.71 o 
   4   1  13      236.29      228.92      8.11 o 
   5   1  13       75.00       64.14      2.95 o 
   6   1  13       13.70       11.65      1.74 o 
   7   1  13        1.81        0.85      1.51 o 
   8   1  13       14.26       12.22      2.75 o 
   9   1  13       94.20       95.62      9.78 o 
  -8   2  13       74.83       71.32      5.54 o 
  -7   2  13        1.74        1.56      1.75 o 
  -6   2  13      204.94      200.52      7.34 o 
  -5   2  13        7.64        6.44      1.83 o 
  -4   2  13       34.59       35.92      2.89 o 
  -3   2  13       12.95       10.53      1.63 o 
  -2   2  13       10.75       11.80      1.26 o 
  -1   2  13     2583.76     2544.04     42.73 o 
   0   2  13       35.36       32.14      2.05 o 
   1   2  13       68.64       64.50      3.62 o 
   2   2  13     1232.68     1182.77     28.99 o 
   3   2  13      196.68      180.56      5.00 o 
   4   2  13       54.32       45.97      3.84 o 
   5   2  13        1.66        0.30      1.16 o 
   6   2  13      105.45      105.64      4.60 o 
   7   2  13       12.72       13.14      2.44 o 
   8   2  13      166.92      166.71      6.83 o 
   9   2  13        0.47        1.69      2.00 o 
  -8   3  13        0.18       -1.10      2.24 o 
  -7   3  13       28.36       24.32      3.27 o 
  -6   3  13       86.88       70.61      4.51 o 
  -5   3  13       47.60       56.57      3.95 o 
  -4   3  13      128.67      121.89      4.95 o 
  -3   3  13       84.97       94.42      4.00 o 
  -2   3  13       15.43       13.06      1.61 o 
  -1   3  13      438.90      447.24      9.40 o 
   0   3  13       24.85       25.32      1.78 o 
   1   3  13      139.89      118.35      3.13 o 
   2   3  13        1.93        2.95      0.77 o 
   3   3  13       27.83       26.73      3.33 o 
   4   3  13      857.72      796.18     24.54 o 
   5   3  13      397.43      363.49     10.06 o 
   6   3  13       44.66       39.70      3.21 o 
   7   3  13        0.77        0.92      1.58 o 
   8   3  13        0.03       -0.18      1.91 o 
   9   3  13        5.54        7.44      3.03 o 
  -7   4  13       19.61       15.11      2.92 o 
  -6   4  13       19.07       19.94      2.88 o 
  -5   4  13       25.54       23.29      2.75 o 
  -4   4  13      531.31      507.57     13.65 o 
  -3   4  13        0.16       -1.72      1.86 o 
  -2   4  13      198.62      161.63      7.09 o 
  -1   4  13      112.48       97.35      8.52 o 
   0   4  13      275.30      239.51      6.03 o 
   1   4  13     1940.47     1831.35     32.36 o 
   2   4  13      752.53      720.58     13.45 o 
   3   4  13      104.65       97.85      3.78 o 
   4   4  13       90.45       94.39      5.41 o 
   5   4  13       34.87       39.00      4.20 o 
   6   4  13       37.15       36.07      3.14 o 
   7   4  13        0.20       -0.12      1.86 o 
   8   4  13        0.10       -0.66      1.84 o 
   9   4  13        6.48        5.46      3.29 o 
  -7   5  13       30.48       32.32      3.72 o 
  -6   5  13        2.53        1.60      1.89 o 
  -5   5  13        3.18        0.89      2.94 o 
  -4   5  13      148.59      125.15      6.88 o 
  -3   5  13      134.22      124.50      6.56 o 
  -2   5  13        8.26        5.26      2.02 o 
  -1   5  13       42.31       47.79      4.00 o 
   0   5  13      496.90      524.09     13.93 o 
   1   5  13      991.92      954.71     23.26 o 
   2   5  13       63.92       59.91      3.46 o 
   3   5  13      576.79      540.44     17.69 o 
   4   5  13      108.10       97.79      5.74 o 
   5   5  13       93.45       83.34      7.82 o 
   6   5  13       21.19       27.82      4.17 o 
   7   5  13        6.46       10.57      2.40 o 
   8   5  13        0.19        2.58      2.08 o 
   9   5  13        8.52        5.38      3.85 o 
  -7   6  13        6.97        7.12      3.31 o 
  -6   6  13       31.01       30.11      3.54 o 
  -5   6  13        0.96        0.10      2.24 o 
  -4   6  13       26.68       28.36      4.18 o 
  -3   6  13       84.02       84.73      5.54 o 
  -2   6  13      197.62      161.96      8.83 o 
  -1   6  13       62.66       70.03      7.68 o 
   0   6  13      514.82      462.43     15.25 o 
   1   6  13       49.25       52.62      3.61 o 
   2   6  13      392.17      357.40     12.88 o 
   3   6  13      187.54      171.22      7.87 o 
   4   6  13      295.13      277.21     11.10 o 
   5   6  13      203.50      189.62      9.03 o 
   6   6  13      312.19      310.08     12.80 o 
   7   6  13       11.01        9.10      2.47 o 
   8   6  13        0.27        0.96      2.06 o 
   9   6  13        1.81        1.21      3.28 o 
  -6   7  13        2.24        5.57      3.19 o 
  -5   7  13      105.32      105.26      7.31 o 
  -4   7  13        7.76        6.34      2.70 o 
  -3   7  13       85.11       76.18      5.78 o 
  -2   7  13       32.81       26.51      3.69 o 
  -1   7  13      143.64      138.35     13.36 o 
   0   7  13       25.30       21.75      3.14 o 
   1   7  13       13.86       20.81      2.90 o 
   2   7  13      671.68      644.01     31.10 o 
   3   7  13       19.38       19.68      3.31 o 
   4   7  13        5.05        0.60      2.36 o 
   5   7  13      127.72      133.23      7.69 o 
   6   7  13       16.18        8.27      3.33 o 
   7   7  13       58.77       62.72     10.81 o 
   8   7  13        5.24        0.77      3.33 o 
  -6   8  13       18.57       15.81      6.91 o 
  -5   8  13        2.41        4.62      3.03 o 
  -4   8  13        0.66        0.10      2.42 o 
  -3   8  13       43.43       36.75      5.26 o 
  -2   8  13        0.13       -0.63      2.02 o 
  -1   8  13       71.86       72.97      5.52 o 
   0   8  13        5.19        1.99      2.11 o 
   1   8  13       17.52       19.73      3.14 o 
   2   8  13        0.15        2.09      2.34 o 
   3   8  13       33.33       32.17      4.31 o 
   4   8  13        2.24        0.40      2.56 o 
   5   8  13       73.17       72.05      6.39 o 
   6   8  13        0.26       -2.56      2.56 o 
   7   8  13        6.54        7.94      3.69 o 
   8   8  13       64.19       57.84     15.21 o 
  -5   9  13       72.68       65.17      6.63 o 
  -4   9  13        0.10       -1.11      2.30 o 
  -3   9  13        9.11        4.63      3.71 o 
  -2   9  13        6.18        2.95      3.07 o 
  -1   9  13      295.84      259.67     11.68 o 
   0   9  13       43.91       45.03      4.67 o 
   1   9  13       13.77       13.02      2.80 o 
   2   9  13        5.55        9.50      3.91 o 
   3   9  13       18.89       13.72      3.28 o 
   4   9  13      123.48      110.74      7.10 o 
   5   9  13       95.25       89.58      7.09 o 
   6   9  13       14.54       10.22      3.63 o 
   7   9  13        0.27        4.09      3.36 o 
   8   9  13        2.72        0.35      3.35 o 
  -5  10  13        0.21        2.08      2.80 o 
  -4  10  13       13.59       12.79      5.31 o 
  -3  10  13        4.11        2.78      2.89 o 
  -2  10  13       24.66       29.87      4.34 o 
  -1  10  13       39.68       32.58      4.29 o 
   0  10  13       38.97       31.93      4.31 o 
   1  10  13        7.23        2.79      3.53 o 
   2  10  13       37.99       45.90      6.90 o 
   3  10  13      111.56      118.41     12.96 o 
   4  10  13       15.34       13.91      3.67 o 
   5  10  13        3.81        2.59      3.06 o 
   6  10  13       20.42       15.63      4.06 o 
   7  10  13        2.73        2.64      3.51 o 
  -4  11  13        0.37       -2.81      2.81 o 
  -3  11  13       88.19       98.02      7.46 o 
  -2  11  13        6.49        9.14      4.71 o 
  -1  11  13        6.43        6.13      3.65 o 
   0  11  13        4.07        7.07      2.92 o 
   1  11  13       92.76       85.68      9.90 o 
   2  11  13       41.47       46.06      7.47 o 
   3  11  13        4.74        2.97      3.48 o 
   4  11  13       15.58       16.06      4.09 o 
   5  11  13        0.20       -0.57      2.99 o 
   6  11  13       47.58       31.08      5.23 o 
  -2  12  13       69.10       75.19      7.02 o 
  -1  12  13        4.15        4.86      3.06 o 
   0  12  13        0.05        2.50      2.83 o 
   1  12  13        0.10       -2.48      4.05 o 
   2  12  13        3.30        3.28      4.14 o 
   3  12  13        7.03       11.08      4.87 o 
   4  12  13        9.39        7.44      3.59 o 
   5  12  13       26.55       27.48      5.18 o 
  -1  13  13        6.97       10.53      4.82 o 
   0  13  13        8.18        9.95      5.35 o 
   1  13  13        3.84        4.81      5.01 o 
   2  13  13        0.02        5.06      4.64 o 
   3  13  13        2.04        3.33      4.55 o 
  -2 -11  14       10.61        6.78      4.73 o 
  -1 -11  14        0.13       -2.90      3.82 o 
   0 -11  14        1.29        0.57      3.97 o 
   1 -11  14        4.91        6.59      4.77 o 
   2 -11  14       43.74       36.66      7.15 o 
  -3 -10  14        0.05       -0.19      3.78 o 
  -2 -10  14        1.45       -3.13      3.13 o 
  -1 -10  14        6.25        7.02      2.65 o 
   0 -10  14        2.17        0.51      2.04 o 
   1 -10  14        6.18        5.01      2.44 o 
   2 -10  14        4.11        1.23      3.71 o 
   3 -10  14       34.58       46.93      7.68 o 
   4 -10  14        8.94        8.40      5.15 o 
  -4  -9  14       30.51       32.69      6.51 o 
  -3  -9  14        9.07        7.46      2.22 o 
  -2  -9  14       13.56       14.61      3.86 o 
  -1  -9  14        1.30        1.86      1.55 o 
   0  -9  14        0.52        1.67      1.47 o 
   1  -9  14        0.19       -0.47      1.49 o 
   2  -9  14       58.59       66.85      4.39 o 
   3  -9  14       36.19       41.29      4.62 o 
   4  -9  14        0.00        2.78      3.95 o 
   5  -9  14        1.40        1.63      4.29 o 
  -5  -8  14        1.66        0.30      2.56 o 
  -4  -8  14        5.91        4.03      1.81 o 
  -3  -8  14       29.25       28.22      2.82 o 
  -2  -8  14        0.40        1.96      1.58 o 
  -1  -8  14       28.26       27.11      2.87 o 
   0  -8  14        0.61        1.43      1.37 o 
   1  -8  14       75.55       82.73      4.51 o 
   2  -8  14       12.98       13.63      2.20 o 
   3  -8  14       65.45       72.45      5.76 o 
   4  -8  14       12.74       14.32      2.81 o 
   5  -8  14       29.36       34.17      4.20 o 
   6  -8  14        8.34       12.04      5.18 o 
  -6  -7  14       20.07       15.37      3.87 o 
  -5  -7  14       30.33       32.33      3.18 o 
  -4  -7  14       26.65       26.61      2.77 o 
  -3  -7  14        7.71        5.32      1.68 o 
  -2  -7  14       10.42        8.97      1.81 o 
  -1  -7  14       23.71       20.75      2.36 o 
   0  -7  14       69.86       59.18      4.12 o 
   1  -7  14        0.05        0.52      1.33 o 
   2  -7  14      107.71      102.94      5.96 o 
   3  -7  14        1.31       -1.54      1.54 o 
   4  -7  14       28.53       29.47      3.53 o 
   5  -7  14        3.93       10.24      2.41 o 
   6  -7  14       86.28       93.70      6.00 o 
   7  -7  14        0.52       -1.32      3.87 o 
  -6  -6  14        1.20       -2.27      2.27 o 
  -5  -6  14      173.22      174.21      6.28 o 
  -4  -6  14        0.02       -0.95      1.35 o 
  -3  -6  14       38.60       37.19      3.01 o 
  -2  -6  14       38.36       32.40      2.52 o 
  -1  -6  14       25.15       22.22      1.86 o 
   0  -6  14       16.97       23.90      1.89 o 
   1  -6  14      230.14      216.26      6.01 o 
   2  -6  14       22.70       21.55      1.94 o 
   3  -6  14       25.47       22.14      2.36 o 
   4  -6  14       13.76       13.55      2.36 o 
   5  -6  14      194.62      170.62      7.49 o 
   6  -6  14        0.04       -0.13      1.59 o 
   7  -6  14        3.24        1.56      3.89 o 
  -7  -5  14        5.76        7.69      3.28 o 
  -6  -5  14       13.15        9.31      2.30 o 
  -5  -5  14        5.45        6.18      2.09 o 
  -4  -5  14        0.04        0.24      1.28 o 
  -3  -5  14       12.94       11.11      1.76 o 
  -2  -5  14       17.16       15.82      1.63 o 
  -1  -5  14        0.05        1.16      0.98 o 
   0  -5  14        9.25       13.79      1.55 o 
   1  -5  14      139.41      137.78      4.12 o 
   2  -5  14        0.02        2.79      1.02 o 
   3  -5  14       63.89       75.27      3.49 o 
   4  -5  14       28.47       34.43      3.06 o 
   5  -5  14        3.92        5.53      2.21 o 
   6  -5  14        0.24        1.88      1.58 o 
   7  -5  14        0.41       -1.29      1.58 o 
   8  -5  14       67.71       66.01     10.53 o 
  -7  -4  14       21.75       19.74      4.10 o 
  -6  -4  14        2.10       -0.01      1.78 o 
  -5  -4  14       90.37       90.65      5.85 o 
  -4  -4  14        8.28        9.17      1.72 o 
  -3  -4  14       82.36       83.43      3.15 o 
  -2  -4  14       45.45       43.91      2.44 o 
  -1  -4  14      328.86      315.47      7.68 o 
   0  -4  14       16.55       13.62      1.07 o 
   1  -4  14      153.62      153.44      3.77 o 
   2  -4  14       58.82       63.63      2.37 o 
   3  -4  14       39.24       42.28      2.02 o 
   4  -4  14        0.92        1.34      0.88 o 
   5  -4  14        0.22        1.55      1.30 o 
   6  -4  14        2.66        5.46      2.27 o 
   7  -4  14       14.88        9.80      2.17 o 
   8  -4  14        4.72        1.36      4.25 o 
  -7  -3  14        2.38        1.83      2.75 o 
  -6  -3  14        0.90        1.61      1.83 o 
  -5  -3  14        0.34        0.32      1.53 o 
  -4  -3  14      266.61      250.81      7.83 o 
  -3  -3  14       40.61       40.28      2.30 o 
  -2  -3  14       23.38       19.97      1.75 o 
  -1  -3  14       20.98       22.75      1.80 o 
   0  -3  14      140.59      128.38      7.63 o 
   1  -3  14        8.34       11.96      1.30 o 
   2  -3  14       24.97       23.57      2.22 o 
   3  -3  14        0.88        2.55      1.11 o 
   4  -3  14      131.41      127.75      3.63 o 
   5  -3  14        2.11        0.82      1.14 o 
   6  -3  14      125.64      116.22      4.94 o 
   7  -3  14        0.78        2.78      1.76 o 
   8  -3  14        1.33        2.07      1.90 o 
   9  -3  14       13.54       19.94      4.34 o 
  -7  -2  14       40.35       41.90      3.86 o 
  -6  -2  14       21.81       19.70      2.75 o 
  -5  -2  14       48.72       44.68      3.44 o 
  -4  -2  14        8.12        6.81      1.66 o 
  -3  -2  14      148.52      135.02      5.42 o 
  -2  -2  14       12.55       13.86      1.55 o 
  -1  -2  14      167.91      148.30      4.44 o 
   0  -2  14        7.20        9.92      1.26 o 
   1  -2  14      508.25      453.08     12.74 o 
   2  -2  14      127.23      115.16      4.95 o 
   3  -2  14      578.55      573.28     13.06 o 
   4  -2  14        3.07        3.98      0.88 o 
   5  -2  14       31.43       41.03      2.66 o 
   6  -2  14        1.02        1.91      1.38 o 
   7  -2  14       13.69       11.16      2.16 o 
   8  -2  14        6.05        3.80      2.27 o 
   9  -2  14       37.85       37.79      6.21 o 
  -8  -1  14        9.27       10.73      3.50 o 
  -7  -1  14        1.72        3.17      2.08 o 
  -6  -1  14        5.07        4.40      1.88 o 
  -5  -1  14        0.16       -0.64      1.32 o 
  -4  -1  14        3.83        4.71      1.48 o 
  -3  -1  14       49.08       46.18      2.71 o 
  -2  -1  14      866.56      818.26     14.99 o 
  -1  -1  14       22.47       17.76      1.41 o 
   0  -1  14        0.80       -1.14      1.26 o 
   1  -1  14       83.54       78.98      4.03 o 
   2  -1  14      194.48      186.00      6.54 o 
   3  -1  14       55.54       68.68      2.43 o 
   4  -1  14        8.44       12.08      1.55 o 
   5  -1  14        3.38        2.94      0.99 o 
   6  -1  14      269.35      240.85      9.67 o 
   7  -1  14       15.29       11.49      2.14 o 
   8  -1  14      183.80      191.69      7.49 o 
   9  -1  14        4.75        3.53      3.00 o 
  -8   0  14       20.38       21.88      4.24 o 
  -7   0  14        2.36        3.45      1.97 o 
  -6   0  14        0.09        2.02      1.68 o 
  -5   0  14       55.13       56.75      3.67 o 
  -4   0  14        0.30       -0.38      1.60 o 
  -3   0  14      206.11      199.64      6.41 o 
  -2   0  14      225.24      231.51      5.52 o 
  -1   0  14        0.85        1.35      1.40 o 
   0   0  14        0.91        6.26      1.75 o 
   1   0  14      174.71      165.74      6.03 o 
   2   0  14        0.48        1.01      1.35 o 
   3   0  14      901.26      845.71     21.56 o 
   4   0  14        2.00        3.03      1.30 o 
   5   0  14      198.22      191.71      5.23 o 
   6   0  14        1.88        1.92      1.35 o 
   7   0  14       15.35       16.91      2.35 o 
   8   0  14       21.96       20.18      4.81 o 
   9   0  14        7.50        6.18      3.31 o 
  -8   1  14       14.09       14.75      3.95 o 
  -7   1  14       34.43       34.56      3.65 o 
  -6   1  14        0.42        0.89      1.49 o 
  -5   1  14       46.66       45.72      3.06 o 
  -4   1  14       54.57       50.65      3.59 o 
  -3   1  14        1.44        2.16      1.15 o 
  -2   1  14      162.56      124.05      3.45 o 
  -1   1  14      211.04      183.27      5.39 o 
   0   1  14       80.56       75.51      3.91 o 
   1   1  14        5.62        3.50      1.55 o 
   2   1  14       52.03       46.31      3.27 o 
   3   1  14      439.26      422.22     11.85 o 
   4   1  14        1.20       -0.74      1.09 o 
   5   1  14        3.51        3.06      1.04 o 
   6   1  14        2.17        1.26      1.29 o 
   7   1  14        3.47        3.04      2.00 o 
   8   1  14       13.42       17.73      2.88 o 
   9   1  14        0.09        3.74      4.02 o 
  -7   2  14        2.08        1.89      1.62 o 
  -6   2  14       51.91       47.20      3.90 o 
  -5   2  14       62.81       65.71      3.86 o 
  -4   2  14        7.36       10.99      1.93 o 
  -3   2  14      145.68      135.24      4.97 o 
  -2   2  14        3.72        3.12      1.10 o 
  -1   2  14      787.79      704.20     16.33 o 
   0   2  14       41.62       38.22      2.69 o 
   1   2  14      185.10      181.93      6.46 o 
   2   2  14       12.39       13.21      1.95 o 
   3   2  14       33.83       33.00      1.69 o 
   4   2  14       17.72       20.27      2.69 o 
   5   2  14       86.40       89.14      5.19 o 
   6   2  14        4.64        0.68      1.38 o 
   7   2  14       73.23       70.25      4.15 o 
   8   2  14       17.52       14.44      3.84 o 
   9   2  14        0.47        0.29      3.57 o 
  -7   3  14        1.63       -2.44      3.13 o 
  -6   3  14      171.79      161.03      6.61 o 
  -5   3  14       18.74       20.11      2.53 o 
  -4   3  14      165.86      143.58      7.27 o 
  -3   3  14        4.74        3.09      1.27 o 
  -2   3  14      133.61      141.14      4.77 o 
  -1   3  14      135.94      144.36      3.73 o 
   0   3  14      574.81      518.61     11.65 o 
   1   3  14      174.98      149.83      3.65 o 
   2   3  14        0.64        0.58      0.63 o 
   3   3  14        6.00        3.22      2.25 o 
   4   3  14      829.40      755.69     23.55 o 
   5   3  14        9.53        5.72      2.17 o 
   6   3  14      100.70       95.73      4.35 o 
   7   3  14       23.81       18.38      2.58 o 
   8   3  14        3.61        3.56      1.85 o 
   9   3  14        1.98        1.38      3.17 o 
  -7   4  14       64.47       61.90      6.19 o 
  -6   4  14        2.74        7.02      2.44 o 
  -5   4  14        2.90        2.94      1.81 o 
  -4   4  14        0.08       -0.13      1.39 o 
  -3   4  14       69.11       77.10      3.83 o 
  -2   4  14        0.27        0.76      1.63 o 
  -1   4  14      392.60      380.66     12.85 o 
   0   4  14      111.98       93.19      3.15 o 
   1   4  14      187.26      154.42      4.15 o 
   2   4  14       59.26       51.38      2.08 o 
   3   4  14      322.12      286.75     10.45 o 
   4   4  14      305.84      283.55     12.85 o 
   5   4  14        0.51        0.21      1.93 o 
   6   4  14        4.14        3.34      2.08 o 
   7   4  14        0.48        0.08      1.49 o 
   8   4  14        0.15       -1.12      1.89 o 
   9   4  14       74.88       80.77      7.79 o 
  -7   5  14       17.31       21.09      4.34 o 
  -6   5  14       13.10       14.31      2.68 o 
  -5   5  14        0.37        0.87      1.72 o 
  -4   5  14       78.29       67.60      3.97 o 
  -3   5  14        1.65        3.09      1.99 o 
  -2   5  14       70.01       63.08      4.73 o 
  -1   5  14        0.01        2.11      2.08 o 
   0   5  14      133.94      133.55      6.68 o 
   1   5  14       12.46       12.66      2.07 o 
   2   5  14      188.08      176.52      6.03 o 
   3   5  14       41.37       38.55      3.77 o 
   4   5  14       18.21       15.70      2.83 o 
   5   5  14        0.41        0.86      2.25 o 
   6   5  14      218.82      212.76      9.95 o 
   7   5  14       13.78        7.82      2.27 o 
   8   5  14       10.73        9.06      2.51 o 
   9   5  14        0.40        3.02      3.92 o 
  -6   6  14        4.32        3.45      2.08 o 
  -5   6  14       12.87        4.84      2.49 o 
  -4   6  14        9.91       17.73      3.39 o 
  -3   6  14        1.13       -0.46      1.88 o 
  -2   6  14        0.16       -0.06      1.82 o 
  -1   6  14       47.37       49.99      8.22 o 
   0   6  14       71.43       66.10      4.64 o 
   1   6  14       51.75       54.29      3.67 o 
   2   6  14      287.88      267.12     10.42 o 
   3   6  14      110.37      101.18      5.86 o 
   4   6  14        1.79        5.19      2.39 o 
   5   6  14       31.66       32.70      4.28 o 
   6   6  14       47.80       51.23      5.40 o 
   7   6  14        1.44        2.83      3.05 o 
   8   6  14       20.04       19.58      4.30 o 
   9   6  14        2.90        5.41      3.66 o 
  -6   7  14       65.83       54.34      6.08 o 
  -5   7  14        2.71        1.91      2.75 o 
  -4   7  14       14.14       15.07      3.40 o 
  -3   7  14        7.07       10.37      2.90 o 
  -2   7  14       80.41       80.55      5.48 o 
  -1   7  14       17.43       22.04      3.42 o 
   0   7  14        0.38       -0.13      1.86 o 
   1   7  14       35.26       30.44      3.06 o 
   2   7  14       27.71       30.46      3.82 o 
   3   7  14       42.96       45.48      4.65 o 
   4   7  14       44.30       44.82      4.88 o 
   5   7  14       68.65       71.03      6.30 o 
   6   7  14       33.25       23.56      7.11 o 
   7   7  14        1.09        2.83      3.22 o 
   8   7  14        0.04       -1.43      5.79 o 
  -5   8  14       15.89       12.13      3.53 o 
  -4   8  14        0.56        0.35      2.41 o 
  -3   8  14      185.38      157.57      8.31 o 
  -2   8  14        4.71        3.81      2.55 o 
  -1   8  14        0.62       -1.88      1.88 o 
   0   8  14       23.29       19.39      6.69 o 
   1   8  14      382.78      396.21     13.94 o 
   2   8  14        3.65        4.79      2.51 o 
   3   8  14       27.35       21.75      5.20 o 
   4   8  14      205.98      188.74      9.47 o 
   5   8  14       20.00       25.44      4.27 o 
   6   8  14       11.12       13.70      4.59 o 
   7   8  14      116.28      114.56     10.20 o 
   8   8  14        0.03        2.53      3.36 o 
  -5   9  14        0.41        1.01      2.79 o 
  -4   9  14       48.81       49.99      5.67 o 
  -3   9  14        0.33       -1.07      2.32 o 
  -2   9  14        0.06       -0.18      4.11 o 
  -1   9  14       21.58       18.57      3.96 o 
   0   9  14      165.05      164.56      8.16 o 
   1   9  14        0.11       -2.12      2.68 o 
   2   9  14       17.08       14.45      3.36 o 
   3   9  14      100.72       86.13      6.57 o 
   4   9  14        4.48        8.98      3.25 o 
   5   9  14       16.50       18.66      3.92 o 
   6   9  14       38.83       43.86      5.58 o 
   7   9  14       28.67       31.44      8.27 o 
  -4  10  14        7.19       10.30      4.90 o 
  -3  10  14       16.31       11.25      3.62 o 
  -2  10  14       22.19       16.27      3.54 o 
  -1  10  14       48.68       48.50     10.11 o 
   0  10  14        0.03       -0.85      3.50 o 
   1  10  14       22.43       28.65      5.73 o 
   2  10  14        6.93        9.07      4.09 o 
   3  10  14       46.33       41.74      9.08 o 
   4  10  14        7.03        5.26      3.03 o 
   5  10  14       15.35       17.79      4.17 o 
   6  10  14        6.41        8.80      3.75 o 
  -3  11  14        3.32        1.69      4.20 o 
  -2  11  14        3.13        0.49      2.60 o 
  -1  11  14        3.37        3.45      3.36 o 
   0  11  14       33.18       34.82      4.79 o 
   1  11  14        7.79        7.94      4.42 o 
   2  11  14        0.01        1.70      3.86 o 
   3  11  14        3.72        0.89      2.94 o 
   4  11  14        5.99        3.36      3.22 o 
   5  11  14       81.40       81.75      7.53 o 
   6  11  14       11.35       12.35      4.68 o 
  -2  12  14       27.27       25.19      4.55 o 
  -1  12  14       72.73       70.32      6.66 o 
   0  12  14        0.85        0.93      3.84 o 
   1  12  14        9.86       11.65      5.37 o 
   2  12  14        0.44        2.47      3.77 o 
   3  12  14        8.24        8.65      4.82 o 
   4  12  14        3.41        1.05      5.23 o 
  -2 -10  15        7.24       11.34      4.54 o 
  -1 -10  15        2.15        4.87      4.19 o 
   0 -10  15       47.22       65.79      8.59 o 
   1 -10  15        5.50        3.50      4.04 o 
   2 -10  15        2.68        5.07      4.57 o 
   3 -10  15        0.03        1.81      4.52 o 
  -4  -9  15        3.13        2.15      3.91 o 
  -3  -9  15        0.42        0.05      3.31 o 
  -2  -9  15        0.92       -0.93      3.08 o 
  -1  -9  15        0.03        0.15      1.44 o 
   0  -9  15       10.74       11.74      2.89 o 
   1  -9  15       18.77       15.31      2.49 o 
   2  -9  15        4.13        1.86      2.38 o 
   3  -9  15       13.03        8.91      4.64 o 
   4  -9  15       53.37       65.62      8.94 o 
  -5  -8  15       11.06        8.58      3.50 o 
  -4  -8  15        3.70        2.57      3.61 o 
  -3  -8  15        0.00        0.57      1.47 o 
  -2  -8  15       16.83       16.63      2.44 o 
  -1  -8  15        3.54        4.48      1.75 o 
   0  -8  15        4.06        4.90      1.80 o 
   1  -8  15        0.90        0.62      1.49 o 
   2  -8  15      103.54      103.88      7.65 o 
   3  -8  15        1.08        5.50      1.86 o 
   4  -8  15      108.62      125.56      6.55 o 
   5  -8  15       28.58       25.04      6.21 o 
  -5  -7  15       16.32       16.84      3.77 o 
  -4  -7  15        1.77        2.91      1.69 o 
  -3  -7  15       23.34       21.23      2.88 o 
  -2  -7  15        4.07        4.14      1.46 o 
  -1  -7  15       40.59       40.72      3.30 o 
   0  -7  15       16.88       22.41      3.56 o 
   1  -7  15        2.52        2.13      1.27 o 
   2  -7  15       37.46       32.64      2.93 o 
   3  -7  15      116.44      131.71      5.50 o 
   4  -7  15       36.32       47.26      4.17 o 
   5  -7  15        1.75        1.10      1.80 o 
   6  -7  15        0.49        2.36      3.85 o 
  -6  -6  15        0.68       -0.84      2.58 o 
  -5  -6  15        0.77        1.58      1.90 o 
  -4  -6  15        7.92        7.94      1.85 o 
  -3  -6  15       51.18       52.80      3.28 o 
  -2  -6  15       33.76       36.41      2.71 o 
  -1  -6  15        0.23        1.04      1.13 o 
   0  -6  15        0.24        0.24      1.13 o 
   1  -6  15        1.38        1.55      1.23 o 
   2  -6  15       28.36       30.87      2.56 o 
   3  -6  15        9.49       11.93      1.92 o 
   4  -6  15       12.04       19.24      2.55 o 
   5  -6  15       64.26       66.58     12.22 o 
   6  -6  15       60.33       73.44      8.30 o 
   7  -6  15       22.31       30.64      6.57 o 
  -6  -5  15        0.70        0.64      2.57 o 
  -5  -5  15        0.04        0.01      1.81 o 
  -4  -5  15       13.09       13.13      2.47 o 
  -3  -5  15       41.64       46.09      3.03 o 
  -2  -5  15        0.16        1.63      1.17 o 
  -1  -5  15       37.05       32.58      2.30 o 
   0  -5  15        3.03        0.99      0.92 o 
   1  -5  15      186.98      158.77      4.23 o 
   2  -5  15       14.13       17.18      1.58 o 
   3  -5  15      266.28      258.32      7.64 o 
   4  -5  15       61.57       51.49      3.14 o 
   5  -5  15        3.60        0.70      1.52 o 
   6  -5  15        0.38       -0.49      1.50 o 
   7  -5  15        3.33        3.03      3.23 o 
  -7  -4  15        0.00       -2.44      2.44 o 
  -6  -4  15        0.16       -0.38      1.71 o 
  -5  -4  15       47.36       46.31      3.72 o 
  -4  -4  15       16.53       15.80      2.07 o 
  -3  -4  15        4.44        7.26      1.51 o 
  -2  -4  15       66.12       65.36      3.06 o 
  -1  -4  15       89.90       82.14      2.76 o 
   0  -4  15       50.19       39.56      2.81 o 
   1  -4  15        1.67        1.02      1.04 o 
   2  -4  15      302.97      320.42      9.36 o 
   3  -4  15       14.41       17.36      2.08 o 
   4  -4  15       12.75       13.63      1.67 o 
   5  -4  15       23.82       22.73      2.34 o 
   6  -4  15       26.86       19.03      2.80 o 
   7  -4  15       46.53       45.23      3.76 o 
   8  -4  15        0.25        0.07      2.88 o 
  -7  -3  15        0.08       -0.80      4.14 o 
  -6  -3  15        4.59       -0.29      1.74 o 
  -5  -3  15      118.75      119.08      5.26 o 
  -4  -3  15        6.80        6.20      2.52 o 
  -3  -3  15       22.73       22.20      2.05 o 
  -2  -3  15        0.03        0.43      0.77 o 
  -1  -3  15       59.90       60.91      2.89 o 
   0  -3  15       12.02        8.30      1.31 o 
   1  -3  15      598.85      564.29     12.75 o 
   2  -3  15       58.74       61.05      2.60 o 
   3  -3  15       88.64       62.27      3.05 o 
   4  -3  15       14.39       13.30      1.77 o 
   5  -3  15      336.53      353.95      8.87 o 
   6  -3  15        0.18        3.75      1.59 o 
   7  -3  15       27.32       34.37      3.21 o 
   8  -3  15       27.36       25.91      5.62 o 
  -7  -2  15        0.00       -1.92      3.11 o 
  -6  -2  15        5.72        4.70      1.97 o 
  -5  -2  15        0.01        1.50      1.65 o 
  -4  -2  15        2.44        0.99      1.30 o 
  -3  -2  15       63.87       53.68      3.36 o 
  -2  -2  15        0.29        0.16      1.20 o 
  -1  -2  15        0.54       -0.36      1.02 o 
   0  -2  15      185.52      184.95      8.51 o 
   1  -2  15       47.95       44.45      3.49 o 
   2  -2  15       65.40       70.45      4.93 o 
   3  -2  15       25.07       24.04      1.76 o 
   4  -2  15      119.58      136.98      5.79 o 
   5  -2  15        4.45        2.58      1.03 o 
   6  -2  15       48.81       55.13      3.42 o 
   7  -2  15       12.27       17.53      2.44 o 
   8  -2  15       23.79       22.35      4.41 o 
  -7  -1  15        0.06        2.41      2.70 o 
  -6  -1  15        0.13       -1.50      1.63 o 
  -5  -1  15       19.14       17.01      2.41 o 
  -4  -1  15       56.57       55.10      3.34 o 
  -3  -1  15       11.56       12.46      1.67 o 
  -2  -1  15        8.55        8.73      0.92 o 
  -1  -1  15       19.52       17.00      1.80 o 
   0  -1  15       29.95       28.37      2.89 o 
   1  -1  15       49.90       43.40      6.80 o 
   2  -1  15       22.88       13.31      2.09 o 
   3  -1  15      153.03      131.45      5.39 o 
   4  -1  15        0.11       -0.96      0.96 o 
   5  -1  15        0.06        0.10      0.82 o 
   6  -1  15       11.87       12.52      1.94 o 
   7  -1  15        8.67       14.83      2.39 o 
   8  -1  15       57.42       52.62      5.01 o 
   9  -1  15       28.84       30.77      4.87 o 
  -7   0  15       16.20       18.55      3.89 o 
  -6   0  15      132.47      141.99      6.44 o 
  -5   0  15       25.52       23.23      2.63 o 
  -4   0  15      162.87      153.16      5.55 o 
  -3   0  15       12.14       11.99      1.58 o 
  -2   0  15       15.73       13.41      1.08 o 
  -1   0  15       27.33       17.66      1.97 o 
   0   0  15      474.49      465.46     13.21 o 
   1   0  15       15.59       13.08      2.08 o 
   2   0  15        0.06       -0.40      1.27 o 
   3   0  15       71.24       79.49      4.19 o 
   4   0  15      579.58      524.53     12.22 o 
   5   0  15       21.84       24.60      1.67 o 
   6   0  15       51.55       50.53      3.12 o 
   7   0  15       43.50       39.84      3.37 o 
   8   0  15       38.41       32.83      4.88 o 
   9   0  15        9.77       14.12      3.88 o 
  -7   1  15       30.82       36.79      5.04 o 
  -6   1  15        9.76       14.45      2.54 o 
  -5   1  15       16.94       14.14      1.97 o 
  -4   1  15        0.03       -1.10      1.10 o 
  -3   1  15       31.93       49.28      2.83 o 
  -2   1  15       84.40       72.07      2.35 o 
  -1   1  15      178.82      167.09      6.46 o 
   0   1  15       67.16       61.61      3.83 o 
   1   1  15        7.24        4.81      1.66 o 
   2   1  15      128.44      126.40      5.20 o 
   3   1  15      119.59      116.13      6.36 o 
   4   1  15        5.95        3.91      1.27 o 
   5   1  15       12.55       24.52      2.46 o 
   6   1  15        7.52        6.68      2.88 o 
   7   1  15       12.69       13.86      2.23 o 
   8   1  15        1.08        4.81      1.80 o 
   9   1  15       34.93       39.28     12.34 o 
  -7   2  15        2.56        4.69      2.45 o 
  -6   2  15       29.10       28.87      3.30 o 
  -5   2  15        5.98        3.16      1.74 o 
  -4   2  15       80.27       80.70      3.89 o 
  -3   2  15        9.52        9.59      1.60 o 
  -2   2  15      442.86      419.67     10.72 o 
  -1   2  15       33.86       39.65      3.07 o 
   0   2  15        0.91        1.24      1.90 o 
   1   2  15       17.33       11.57      2.01 o 
   2   2  15      530.45      520.37     14.27 o 
   3   2  15       33.89       22.19      5.14 o 
   4   2  15       59.23       60.22      4.08 o 
   5   2  15        0.16        0.55      1.38 o 
   6   2  15      187.69      159.82      5.73 o 
   7   2  15        0.05       -0.14      1.97 o 
   8   2  15       80.33       89.96      5.01 o 
   9   2  15        4.93        5.62      5.12 o 
  -7   3  15       25.43       32.38      3.92 o 
  -6   3  15      123.25      122.72      5.72 o 
  -5   3  15       13.11       16.20      2.48 o 
  -4   3  15       36.43       39.00      3.16 o 
  -3   3  15        0.06        0.85      1.10 o 
  -2   3  15       14.67       14.91      1.69 o 
  -1   3  15      130.58      103.94      2.88 o 
   0   3  15       31.37       26.20      2.27 o 
   1   3  15       19.61       13.01      2.61 o 
   2   3  15        0.13        1.26      1.13 o 
   3   3  15        1.73        0.29      2.02 o 
   4   3  15      162.10      168.57      7.32 o 
   5   3  15       98.19       95.74      5.65 o 
   6   3  15       19.92       15.35      3.22 o 
   7   3  15       23.47       26.94      2.96 o 
   8   3  15       20.59       16.26      2.72 o 
   9   3  15        2.30        0.06      2.86 o 
  -7   4  15       20.69       20.41      5.32 o 
  -6   4  15        6.07        1.33      2.08 o 
  -5   4  15       69.13       79.84      4.70 o 
  -4   4  15       49.06       54.50      3.58 o 
  -3   4  15        5.16        2.73      2.48 o 
  -2   4  15      127.50      138.40      4.90 o 
  -1   4  15        4.32        1.83      1.10 o 
   0   4  15      109.62      107.99      2.79 o 
   1   4  15      186.21      177.91      7.55 o 
   2   4  15      230.18      222.56      6.93 o 
   3   4  15        7.69        8.42      2.36 o 
   4   4  15       28.80       26.11      3.20 o 
   5   4  15        1.31       -0.01      2.37 o 
   6   4  15       43.52       41.39      8.15 o 
   7   4  15       21.62       18.82      2.67 o 
   8   4  15        1.89        2.36      2.41 o 
   9   4  15        0.17        6.04      6.82 o 
  -6   5  15       22.01       28.26     10.81 o 
  -5   5  15       38.84       48.23      5.73 o 
  -4   5  15        5.28        7.80      1.99 o 
  -3   5  15      287.86      301.05      9.08 o 
  -2   5  15       12.60       15.11      2.71 o 
  -1   5  15       47.16       35.20      5.02 o 
   0   5  15       59.47       66.68      4.50 o 
   1   5  15      630.44      608.61     15.88 o 
   2   5  15       49.98       43.39      2.47 o 
   3   5  15      100.67       83.03      4.95 o 
   4   5  15        9.43        5.08      2.53 o 
   5   5  15        0.14       -1.28      2.00 o 
   6   5  15        9.81       11.44      3.22 o 
   7   5  15      190.35      196.38     10.00 o 
   8   5  15        0.15        4.57      3.40 o 
  -6   6  15        7.24        5.85      3.08 o 
  -5   6  15       32.13       26.74      3.18 o 
  -4   6  15       20.54        9.14      2.98 o 
  -3   6  15       23.31       21.07      3.85 o 
  -2   6  15       20.93       21.42      3.40 o 
  -1   6  15       23.49       21.56      3.69 o 
   0   6  15      291.48      310.50     11.38 o 
   1   6  15        5.91        2.29      1.69 o 
   2   6  15        0.86        0.12      2.45 o 
   3   6  15       77.00       63.33     10.87 o 
   4   6  15       56.38       55.88      8.96 o 
   5   6  15       70.27       79.35      6.12 o 
   6   6  15       20.30       17.03      3.64 o 
   7   6  15       22.23       19.03      3.98 o 
   8   6  15        4.02        4.83      3.50 o 
  -6   7  15       15.02       17.34      4.00 o 
  -5   7  15       21.53       26.59      4.31 o 
  -4   7  15        0.53       -0.79      2.34 o 
  -3   7  15        1.84        3.28      2.47 o 
  -2   7  15       81.48       66.96      5.67 o 
  -1   7  15      176.67      155.28      7.64 o 
   0   7  15        8.34       11.19      3.33 o 
   1   7  15      218.04      187.47      6.91 o 
   2   7  15      127.52      141.61      7.24 o 
   3   7  15       35.62       34.95      4.11 o 
   4   7  15        9.64        9.92      4.62 o 
   5   7  15       75.48       80.70      6.37 o 
   6   7  15        1.24       -0.93      2.55 o 
   7   7  15       15.50       12.86      3.97 o 
   8   7  15       14.90       12.32      4.15 o 
  -5   8  15       15.21       17.87      3.92 o 
  -4   8  15       42.08       59.41      6.02 o 
  -3   8  15       37.16       36.80      4.70 o 
  -2   8  15        0.00       -1.93      2.12 o 
  -1   8  15        1.01        0.46      2.16 o 
   0   8  15       38.94       38.86      4.20 o 
   1   8  15       23.87       22.68      4.79 o 
   2   8  15        0.27       -2.05      2.05 o 
   3   8  15        0.58        1.87      3.08 o 
   4   8  15        5.84        6.81      2.86 o 
   5   8  15       24.24       15.68      3.67 o 
   6   8  15        2.89       -1.42      2.87 o 
   7   8  15       32.01       31.43      5.23 o 
  -4   9  15        1.94        0.21      2.94 o 
  -3   9  15        0.12        0.63      2.58 o 
  -2   9  15       16.78       12.74      3.59 o 
  -1   9  15      126.77      125.01      7.15 o 
   0   9  15       33.01       33.85      4.14 o 
   1   9  15        0.43       -0.02      3.05 o 
   2   9  15       13.45       13.86      3.44 o 
   3   9  15      117.19      109.53     13.58 o 
   4   9  15       34.38       27.49      4.48 o 
   5   9  15       11.88       15.03      6.31 o 
   6   9  15        0.41        2.44      3.17 o 
   7   9  15       51.08       55.08     11.42 o 
  -3  10  15       47.11       45.45      5.54 o 
  -2  10  15      104.65      112.58      7.36 o 
  -1  10  15        2.44        1.44      2.50 o 
   0  10  15       26.25       21.78      3.78 o 
   1  10  15        7.02        3.76      4.12 o 
   2  10  15        4.89        1.83      3.45 o 
   3  10  15        1.14       -1.82      2.53 o 
   4  10  15       14.26       14.83      3.87 o 
   5  10  15        0.17       -1.38      2.94 o 
   6  10  15        0.82        1.85      3.17 o 
  -2  11  15       29.81       27.50      6.04 o 
  -1  11  15       29.46       24.28      6.64 o 
   0  11  15       29.09       30.85      6.33 o 
   1  11  15       17.67       26.17      6.15 o 
   2  11  15        0.02        1.48      3.78 o 
   3  11  15        0.70        0.04      3.03 o 
   4  11  15        1.55        0.27      2.84 o 
   5  11  15        3.86       -0.46      3.06 o 
  -1  12  15       14.82        5.90      4.42 o 
   0  12  15        2.13        7.90      4.56 o 
   1  12  15       10.13       12.67      5.42 o 
   2  12  15       18.16       19.07      5.90 o 
   3  12  15        7.34       10.25      5.19 o 
   0 -10  16        0.83        1.24      4.07 o 
   1 -10  16       51.88       70.37      9.03 o 
  -3  -9  16        3.44        1.74      3.76 o 
  -2  -9  16        0.01        1.98      3.62 o 
  -1  -9  16        1.83       -0.06      3.08 o 
   0  -9  16        8.08        9.57      4.28 o 
   1  -9  16        2.63        5.39      3.99 o 
   2  -9  16       38.49       38.20      6.54 o 
   3  -9  16        0.26        2.19      3.79 o 
  -4  -8  16       25.11       26.41      4.42 o 
  -3  -8  16       15.06       12.85      4.43 o 
  -2  -8  16        9.76        9.47      5.04 o 
  -1  -8  16       31.06       29.34      3.66 o 
   0  -8  16        3.44        3.59      1.55 o 
   1  -8  16        0.00        0.56      1.43 o 
   2  -8  16       10.04       15.41      2.26 o 
   3  -8  16        9.74        7.46      2.27 o 
   4  -8  16       11.14       12.31      4.84 o 
   5  -8  16       25.58       18.99      5.93 o 
  -5  -7  16        0.23        1.85      2.84 o 
  -4  -7  16       21.31       20.55      6.29 o 
  -3  -7  16        3.45        2.33      1.43 o 
  -2  -7  16       21.01       20.17      2.19 o 
  -1  -7  16       18.38       15.21      1.94 o 
   0  -7  16       19.22       11.61      1.91 o 
   1  -7  16        2.78        0.78      1.38 o 
   2  -7  16      102.42      123.14      5.10 o 
   3  -7  16        3.01        1.79      2.03 o 
   4  -7  16       42.10       34.25      7.60 o 
   5  -7  16        9.65        5.71      4.06 o 
   6  -7  16       37.93       65.93      8.98 o 
  -5  -6  16       12.17        8.97      3.36 o 
  -4  -6  16        0.53        0.92      1.38 o 
  -3  -6  16        2.46        1.06      1.26 o 
  -2  -6  16       14.64       12.12      2.55 o 
  -1  -6  16       88.91       85.87      3.78 o 
   0  -6  16        3.88        1.88      1.17 o 
   1  -6  16      327.28      360.48     11.81 o 
   2  -6  16       73.26       86.30      3.82 o 
   3  -6  16        0.04       -1.24      1.24 o 
   4  -6  16       16.77       20.57      2.39 o 
   5  -6  16       90.58      113.22      9.01 o 
   6  -6  16       39.99       50.86      7.55 o 
  -6  -5  16       11.79       12.95      3.73 o 
  -5  -5  16       33.67       34.73      6.98 o 
  -4  -5  16        0.50        1.87      1.49 o 
  -3  -5  16        8.72       10.51      1.72 o 
  -2  -5  16       37.42       36.04      2.55 o 
  -1  -5  16       96.74       97.84      3.84 o 
   0  -5  16       59.86       71.51      7.50 o 
   1  -5  16        2.65        2.03      1.55 o 
   2  -5  16       58.14       52.09      4.64 o 
   3  -5  16        7.96       14.27      2.92 o 
   4  -5  16      371.61      412.12     11.29 o 
   5  -5  16        0.46        1.47      1.36 o 
   6  -5  16        2.54        3.08      1.74 o 
   7  -5  16        2.60        2.81      4.01 o 
  -6  -4  16        4.54        3.36      2.89 o 
  -5  -4  16        3.38        3.96      1.85 o 
  -4  -4  16        0.79       -0.88      1.61 o 
  -3  -4  16        1.73       -0.91      1.07 o 
  -2  -4  16        2.16        4.45      1.25 o 
  -1  -4  16        8.53        7.17      1.84 o 
   0  -4  16       25.53       27.04      2.11 o 
   1  -4  16        4.77        4.44      1.28 o 
   2  -4  16       39.61       28.31      2.32 o 
   3  -4  16      230.60      225.13      9.31 o 
   4  -4  16       11.34       14.97      2.96 o 
   5  -4  16       36.61       36.32      2.72 o 
   6  -4  16       85.03       93.57      4.42 o 
   7  -4  16      122.22      158.72      8.87 o 
  -6  -3  16       42.05       41.43      4.95 o 
  -5  -3  16        1.08        0.15      1.47 o 
  -4  -3  16        0.95        1.73      1.47 o 
  -3  -3  16      113.57      111.29      4.09 o 
  -2  -3  16       51.35       45.89      2.36 o 
  -1  -3  16       52.09       52.13      3.08 o 
   0  -3  16      203.54      180.38      5.15 o 
   1  -3  16       21.06       13.15      2.87 o 
   2  -3  16        0.11        3.04      2.20 o 
   3  -3  16       57.10       54.15      2.89 o 
   4  -3  16        6.30        4.74      1.91 o 
   5  -3  16       40.65       42.07      3.67 o 
   6  -3  16       51.88       52.62      3.37 o 
   7  -3  16        4.15        3.80      1.74 o 
   8  -3  16       21.32       18.14      5.16 o 
  -6  -2  16        0.06        0.96      2.50 o 
  -5  -2  16        0.13       -0.77      1.39 o 
  -4  -2  16        2.29        0.06      1.31 o 
  -3  -2  16      183.70      186.81      6.01 o 
  -2  -2  16        1.80        0.40      1.42 o 
  -1  -2  16      498.87      444.33     12.41 o 
   0  -2  16      101.86      103.57      6.28 o 
   1  -2  16       18.75       23.30      3.44 o 
   2  -2  16       85.08       76.00      5.23 o 
   3  -2  16      301.44      281.05     11.80 o 
   4  -2  16       79.09       70.70      4.48 o 
   5  -2  16        7.03       10.91      2.48 o 
   6  -2  16        1.71        1.54      1.38 o 
   7  -2  16      131.64      135.08      5.58 o 
   8  -2  16        1.06        3.33      4.20 o 
  -7  -1  16       16.70       16.60      3.97 o 
  -6  -1  16        6.00        3.92      2.86 o 
  -5  -1  16        0.40        1.19      1.47 o 
  -4  -1  16      164.79      165.29      5.83 o 
  -3  -1  16       27.58       24.98      2.52 o 
  -2  -1  16       25.69       27.62      2.98 o 
  -1  -1  16       63.58       53.26      5.17 o 
   0  -1  16      183.84      172.26      6.62 o 
   1  -1  16       18.49       17.85      2.45 o 
   2  -1  16      845.94      879.36     22.76 o 
   3  -1  16        0.76       -0.19      1.61 o 
   4  -1  16       54.76       60.24      2.84 o 
   5  -1  16        3.07        3.80      1.89 o 
   6  -1  16       37.41       40.21      3.35 o 
   7  -1  16      211.91      237.10     11.36 o 
   8  -1  16       56.50       84.96      7.90 o 
  -7   0  16       17.34       13.20      3.71 o 
  -6   0  16        6.73        5.07      1.97 o 
  -5   0  16       14.19       16.74      2.44 o 
  -4   0  16        2.62        3.79      1.47 o 
  -3   0  16       13.04       12.82      1.63 o 
  -2   0  16       97.11       78.86      4.37 o 
  -1   0  16       19.07       17.50      1.85 o 
   0   0  16        0.73        1.07      1.57 o 
   1   0  16      366.36      371.37     11.23 o 
   2   0  16       60.32       57.98      3.87 o 
   3   0  16       34.36       37.47      4.35 o 
   4   0  16      212.50      196.42     20.19 o 
   5   0  16      208.23      202.98      8.50 o 
   6   0  16       64.84       75.61      3.61 o 
   7   0  16      175.47      181.07      9.52 o 
   8   0  16        1.52        7.02      3.30 o 
  -7   1  16       13.40       19.80      4.14 o 
  -6   1  16        0.82        3.45      1.96 o 
  -5   1  16       38.73       44.19      3.61 o 
  -4   1  16       34.35       38.49      3.35 o 
  -3   1  16        4.30        5.85      1.23 o 
  -2   1  16      122.73      128.76      4.63 o 
  -1   1  16        0.61        0.63      1.08 o 
   0   1  16       58.16       56.41      4.48 o 
   1   1  16      228.52      231.99     10.12 o 
   2   1  16       34.83       31.17      2.98 o 
   3   1  16        1.69       -2.55      2.55 o 
   4   1  16      137.57      135.11      4.68 o 
   5   1  16        0.29       -0.77      2.06 o 
   6   1  16      125.58      124.31      4.69 o 
   7   1  16        7.12        5.80      1.94 o 
   8   1  16       41.26       43.07      5.75 o 
  -7   2  16        9.65       12.46      3.76 o 
  -6   2  16        1.05        2.93      1.79 o 
  -5   2  16      213.95      233.31      9.44 o 
  -4   2  16       13.06       14.75      2.13 o 
  -3   2  16      315.42      294.72      8.41 o 
  -2   2  16      109.57      108.30      3.80 o 
  -1   2  16        3.11        3.31      1.53 o 
   0   2  16       76.80       74.19      5.38 o 
   1   2  16      361.62      366.86     11.06 o 
   2   2  16        0.77        1.83      1.53 o 
   3   2  16        2.75       -1.27      2.80 o 
   4   2  16        9.66        7.24      1.48 o 
   5   2  16       99.12       87.98      5.52 o 
   6   2  16        0.08        0.83      2.02 o 
   7   2  16        8.44        8.89      2.08 o 
   8   2  16       16.95       15.34      2.52 o 
  -6   3  16      113.60      125.64      7.65 o 
  -5   3  16       86.30      100.61      6.17 o 
  -4   3  16       98.07      101.70      4.70 o 
  -3   3  16        2.27        3.65      1.46 o 
  -2   3  16       26.80       32.05      2.21 o 
  -1   3  16        3.49        0.23      1.39 o 
   0   3  16      738.11      746.06     18.74 o 
   1   3  16       38.70       35.04      4.81 o 
   2   3  16      180.96      170.41      7.74 o 
   3   3  16       37.47       37.50      2.97 o 
   4   3  16        0.21        2.12      1.70 o 
   5   3  16      193.27      180.88      8.19 o 
   6   3  16       62.07       58.97      7.51 o 
   7   3  16       22.20       22.17      4.59 o 
   8   3  16        1.36       -0.21      2.75 o 
  -6   4  16        3.75        5.76      3.04 o 
  -5   4  16       90.65       90.21      5.76 o 
  -4   4  16        6.18        4.94      1.79 o 
  -3   4  16       12.66       18.93      2.19 o 
  -2   4  16       60.42       52.00      2.98 o 
  -1   4  16      273.93      252.23      7.08 o 
   0   4  16       69.36       50.88      3.84 o 
   1   4  16        4.60        5.46      1.50 o 
   2   4  16      141.05      139.82      6.18 o 
   3   4  16      276.81      274.14     10.17 o 
   4   4  16       11.32       14.14      2.75 o 
   5   4  16      127.37      130.69     10.48 o 
   6   4  16        0.00       -1.85      2.13 o 
   7   4  16        1.13        0.77      2.84 o 
   8   4  16        4.32        0.97      2.90 o 
  -6   5  16       30.11       25.65      7.17 o 
  -5   5  16       13.27       11.65      2.39 o 
  -4   5  16       58.84       51.16      3.87 o 
  -3   5  16       41.36       43.24      3.28 o 
  -2   5  16        4.82        3.17      1.89 o 
  -1   5  16       46.80       54.27      4.59 o 
   0   5  16       44.95       32.03      3.41 o 
   1   5  16       16.20       14.18      1.40 o 
   2   5  16      103.17      105.30      5.57 o 
   3   5  16       17.57       19.64      2.86 o 
   4   5  16       97.08       99.78      6.07 o 
   5   5  16        6.51        7.52      2.56 o 
   6   5  16       76.01       72.93      6.29 o 
   7   5  16       23.87       29.53      4.47 o 
   8   5  16       35.51       33.31      5.24 o 
  -5   6  16      164.55      171.05      9.14 o 
  -4   6  16       34.17       34.53      3.36 o 
  -3   6  16       13.34        7.42      2.74 o 
  -2   6  16        9.63       15.75      3.08 o 
  -1   6  16      234.08      230.03     12.10 o 
   0   6  16       41.12       29.49      3.44 o 
   1   6  16        0.01        0.71      1.55 o 
   2   6  16        1.38        4.26      2.02 o 
   3   6  16        0.27        0.40      1.88 o 
   4   6  16        0.13       -0.53      2.02 o 
   5   6  16        0.63        0.08      2.25 o 
   6   6  16       17.50       16.43      4.39 o 
   7   6  16       18.61       17.16      4.06 o 
   8   6  16        1.17       -0.11      6.42 o 
  -5   7  16        0.11        2.02      2.83 o 
  -4   7  16        2.75        4.37      2.70 o 
  -3   7  16        0.48        0.14      2.32 o 
  -2   7  16      282.03      292.00     11.87 o 
  -1   7  16        1.59        2.64      2.29 o 
   0   7  16       25.12       25.91      3.48 o 
   1   7  16       14.08        8.10      2.72 o 
   2   7  16      159.63      155.31      7.76 o 
   3   7  16      131.54      145.71      7.55 o 
   4   7  16       15.91       17.06      3.42 o 
   5   7  16        0.64        1.69      2.69 o 
   6   7  16        0.05       -1.92      3.17 o 
   7   7  16        3.55        1.72      3.00 o 
  -4   8  16       33.47       44.02      5.33 o 
  -3   8  16       61.26       73.37      6.50 o 
  -2   8  16        8.34       11.34      3.08 o 
  -1   8  16        2.53        1.11      4.31 o 
   0   8  16       97.22      106.67      6.38 o 
   1   8  16      175.90      202.11     12.64 o 
   2   8  16        0.98        3.47      4.16 o 
   3   8  16       32.97       30.73      4.23 o 
   4   8  16        4.43        1.41      2.65 o 
   5   8  16        5.30        8.27      3.14 o 
   6   8  16       10.00       14.97      3.87 o 
   7   8  16        0.28       -0.04      3.17 o 
  -4   9  16       59.78       70.75     12.13 o 
  -3   9  16        4.51        1.75      2.82 o 
  -2   9  16       61.53       59.53      6.69 o 
  -1   9  16       20.02       17.46      3.63 o 
   0   9  16       36.27       36.49      4.41 o 
   1   9  16        3.43        1.94      3.66 o 
   2   9  16       28.81       24.77      4.11 o 
   3   9  16       10.10        5.50      2.80 o 
   4   9  16       19.84       13.38      3.52 o 
   5   9  16       17.84       16.95      4.12 o 
   6   9  16       12.96       12.18      4.03 o 
  -3  10  16       18.37       15.33      6.16 o 
  -2  10  16       15.58        6.56      3.22 o 
  -1  10  16        6.49        3.66      2.72 o 
   0  10  16        2.61        3.11      3.64 o 
   1  10  16       14.64       22.44      5.65 o 
   2  10  16       21.22       23.20      5.43 o 
   3  10  16        0.55        0.87      3.67 o 
   4  10  16       17.02       16.56      3.97 o 
   5  10  16       14.63       18.22      4.76 o 
  -1  11  16        1.47        3.24      3.00 o 
   0  11  16       49.42       37.82      7.03 o 
   1  11  16        1.49        2.07      4.37 o 
   2  11  16        9.91        1.35      4.24 o 
   3  11  16        0.13       -0.94      3.82 o 
   4  11  16        5.89        6.59      3.63 o 
  -1  -9  17       23.30       21.85      5.38 o 
   0  -9  17       28.12       27.99      6.01 o 
   1  -9  17       41.91       49.17      7.24 o 
   2  -9  17        5.97        9.50      4.56 o 
  -3  -8  17        2.41        2.51      2.79 o 
  -2  -8  17       33.44       45.86      6.99 o 
  -1  -8  17        0.37        2.99      1.98 o 
   0  -8  17       10.26       11.67      2.22 o 
   1  -8  17        8.63       15.51      2.42 o 
   2  -8  17        0.45        0.20      1.64 o 
   3  -8  17       32.37       59.76      7.74 o 
   4  -8  17        9.49       17.22      5.15 o 
  -4  -7  17        0.05       -1.09      2.44 o 
  -3  -7  17        0.04        0.56      2.47 o 
  -2  -7  17        0.01        3.13      1.51 o 
  -1  -7  17       32.27       30.57      7.16 o 
   0  -7  17       18.36       14.02      2.03 o 
   1  -7  17        5.34        3.26      1.49 o 
   2  -7  17       14.85       19.66      2.18 o 
   3  -7  17      115.88      156.31     11.20 o 
   4  -7  17        0.09        3.16      2.40 o 
   5  -7  17        7.76       18.85      4.95 o 
  -4  -6  17        2.91        2.31      2.55 o 
  -3  -6  17        2.12        2.88      2.25 o 
  -2  -6  17        1.65        3.78      2.41 o 
  -1  -6  17        2.44        4.14      1.29 o 
   0  -6  17        9.08        8.90      2.21 o 
   1  -6  17       43.24       50.45      4.79 o 
   2  -6  17       25.23       64.25     17.46 o 
   3  -6  17        9.70       13.03      4.40 o 
   4  -6  17      110.39      148.34      8.58 o 
   5  -6  17        2.83        7.02      3.70 o 
   6  -6  17       11.08       23.96      5.55 o 
  -5  -5  17        7.56        7.62      5.05 o 
  -4  -5  17        0.58        1.43      1.53 o 
  -3  -5  17       22.38       20.64      2.23 o 
  -2  -5  17        0.93       -0.21      1.11 o 
  -1  -5  17      116.77      109.94     11.49 o 
   0  -5  17        7.28        7.95      2.00 o 
   2  -5  17        0.72        2.83      2.80 o 
   3  -5  17       49.55       61.14      4.99 o 
   4  -5  17       82.84      105.89      9.48 o 
   5  -5  17       12.70       16.65      3.27 o 
   6  -5  17        1.69        2.92      1.57 o 
  -5  -4  17        4.32        3.46      2.58 o 
  -4  -4  17       37.91       43.26      3.33 o 
  -3  -4  17       35.59       48.22      2.98 o 
  -2  -4  17       53.15       57.34      3.41 o 
  -1  -4  17        4.60        4.61      1.75 o 
   0  -4  17       22.67       24.83      2.69 o 
   1  -4  17       96.80      101.63      4.58 o 
   2  -4  17      240.52      294.80     11.16 o 
   3  -4  17      304.50      413.70     14.75 o 
   4  -4  17        1.09        2.60      2.08 o 
   5  -4  17        2.32        6.42      4.18 o 
   6  -4  17       93.15      171.91     17.32 o 
   7  -4  17       58.43      102.06      9.30 o 
  -6  -3  17        1.92        1.81      2.89 o 
  -5  -3  17       44.09       45.45      3.63 o 
  -4  -3  17        1.70        2.97      1.50 o 
  -3  -3  17        6.97        8.75      1.80 o 
  -2  -3  17       52.31       61.19      3.98 o 
  -1  -3  17       51.51       37.50      2.96 o 
   0  -3  17       84.26       83.41      7.45 o 
   1  -3  17      210.95      226.11     10.31 o 
   2  -3  17       21.93       25.86      3.94 o 
   3  -3  17        2.81        3.20      1.59 o 
   4  -3  17        1.62        4.78      2.00 o 
   5  -3  17        0.47        3.69      2.25 o 
   6  -3  17      196.03      309.72     10.03 o 
   7  -3  17        1.37        2.22      2.22 o 
  -6  -2  17        0.83        3.04      3.06 o 
  -5  -2  17       36.00       33.54      3.09 o 
  -4  -2  17        0.05        1.20      2.11 o 
  -3  -2  17       52.26       64.65      3.18 o 
  -2  -2  17        2.12        1.35      1.44 o 
  -1  -2  17      106.43      121.99      4.94 o 
   0  -2  17       21.67       30.85      4.07 o 
   1  -2  17       26.44       30.79      7.58 o 
   2  -2  17      162.18      207.68      9.42 o 
   3  -2  17       30.61       39.95      6.82 o 
   4  -2  17       72.52       97.09      6.40 o 
   5  -2  17       88.49      145.21      7.04 o 
   6  -2  17       13.57       20.22      4.61 o 
   7  -2  17        6.32        9.31      2.27 o 
   8  -2  17        4.42       10.42      3.41 o 
  -6  -1  17        1.30        1.58      2.64 o 
  -5  -1  17        9.04       14.71      2.72 o 
  -4  -1  17        0.10        1.69      1.38 o 
  -3  -1  17        0.28        1.13      1.10 o 
  -2  -1  17        8.70       13.84      2.05 o 
   0  -1  17        3.19        6.66      2.43 o 
   1  -1  17        1.17        5.09      1.81 o 
   2  -1  17       16.24       18.74      3.28 o 
   3  -1  17       12.69       17.12      3.33 o 
   4  -1  17       35.35       48.40      7.50 o 
   5  -1  17       58.74       55.61      4.43 o 
   6  -1  17       27.14       46.03      4.57 o 
   7  -1  17       26.73       42.49      3.15 o 
   8  -1  17        3.50        8.09      4.00 o 
  -6   0  17        9.83        6.99      4.98 o 
  -5   0  17       13.13       12.43      2.13 o 
  -4   0  17       58.16       56.64      3.30 o 
  -3   0  17       23.33       21.78      1.98 o 
  -2   0  17        2.40        3.58      1.63 o 
  -1   0  17       11.25       19.24      3.45 o 
   0   0  17      263.68      304.45     17.89 o 
   1   0  17       38.33       46.06      3.71 o 
   2   0  17        0.27        0.83      1.53 o 
   3   0  17       21.00       22.46      5.10 o 
   4   0  17      126.38      194.24     13.63 o 
   5   0  17       93.97      145.51      6.86 o 
   6   0  17        9.10        5.51      3.47 o 
   7   0  17       48.74       68.82      5.32 o 
   8   0  17       26.04       38.10      7.91 o 
  -6   1  17       42.38       50.95      5.48 o 
  -5   1  17        3.89        8.68      1.91 o 
  -4   1  17       81.04      121.20      6.86 o 
  -3   1  17       27.15       26.89      2.15 o 
  -2   1  17      229.35      292.56     10.59 o 
  -1   1  17       28.79       22.74      4.83 o 
   0   1  17      128.62      152.97      6.76 o 
   1   1  17        8.47       12.99      2.64 o 
   2   1  17       79.91      115.94      5.26 o 
   3   1  17        2.76        9.31      3.96 o 
   4   1  17      276.80      329.34     19.05 o 
   5   1  17        3.53        6.82      4.67 o 
   6   1  17      118.71      158.11      7.91 o 
   7   1  17       30.90       33.52      4.27 o 
   8   1  17        5.72       23.85      4.19 o 
  -6   2  17       28.83       31.41      3.70 o 
  -5   2  17       43.58       57.14      4.21 o 
  -4   2  17        0.43        2.43      1.30 o 
  -3   2  17      141.62      162.62      5.48 o 
  -2   2  17      116.89      165.33      7.29 o 
  -1   2  17        2.18        3.29      3.05 o 
   0   2  17        0.53        0.64      2.02 o 
   1   2  17       16.35       22.16      5.02 o 
   2   2  17      170.08      263.19     14.69 o 
   3   2  17       33.02       45.72      7.08 o 
   4   2  17        8.98        7.34      4.26 o 
   5   2  17        0.08        5.95      4.01 o 
   6   2  17        0.01        6.55      4.72 o 
   7   2  17       13.87       18.85      3.81 o 
   8   2  17        0.15        3.85      3.09 o 
  -6   3  17        0.09        1.58      2.19 o 
  -5   3  17        4.97       17.53      2.45 o 
  -4   3  17       51.30       58.14      3.55 o 
  -2   3  17       30.60       35.75      2.94 o 
  -1   3  17       17.45       21.09      2.61 o 
   0   3  17       37.95       22.82      4.86 o 
   1   3  17       10.52       14.32      2.89 o 
   2   3  17        7.75       10.53      4.42 o 
   3   3  17       79.83       84.92      9.98 o 
   4   3  17       32.04       31.65      3.20 o 
   5   3  17       13.91       15.62      4.93 o 
   6   3  17       13.29       13.33      3.06 o 
   7   3  17       37.36       36.01      5.00 o 
   8   3  17        0.99        1.63      2.96 o 
  -6   4  17       23.47       28.29      4.50 o 
  -5   4  17        5.84        2.60      2.64 o 
  -4   4  17       29.02       23.70      2.78 o 
  -3   4  17       84.31      132.87      5.12 o 
  -2   4  17       94.15      102.20      4.02 o 
  -1   4  17       40.97       43.30      3.67 o 
   0   4  17      151.42      213.87      8.27 o 
   1   4  17       56.62       61.32      6.47 o 
   2   4  17       66.26       66.74      6.04 o 
   3   4  17       76.59      110.76      5.50 o 
   4   4  17        5.01        4.53      2.01 o 
   5   4  17       62.33       77.23      5.39 o 
   6   4  17       28.22       31.55      4.26 o 
   7   4  17       15.67       25.48      4.25 o 
   8   4  17       18.96       17.24      4.06 o 
  -5   5  17        0.67        2.25      2.72 o 
  -4   5  17      167.68      245.81      8.17 o 
  -3   5  17       14.35       16.31      2.26 o 
  -2   5  17       26.93       23.48      2.34 o 
  -1   5  17        4.06        6.74      1.34 o 
   0   5  17        0.37        7.33      2.12 o 
   1   5  17      154.24      220.31      7.41 o 
   2   5  17       28.57       58.68      5.01 o 
   3   5  17        0.36        8.55      4.38 o 
   4   5  17       78.42       89.13      6.74 o 
   5   5  17       24.46       27.33      3.81 o 
   6   5  17        1.31       -0.53      2.44 o 
   7   5  17        6.77       20.50      5.06 o 
   8   5  17        1.09       -0.18      4.00 o 
  -5   6  17       65.96       84.76      6.68 o 
  -4   6  17      104.36      144.68      6.08 o 
  -3   6  17       52.19       56.30      3.65 o 
  -2   6  17        0.21       -0.90      3.32 o 
  -1   6  17      240.33      388.26     13.91 o 
   0   6  17      159.23      252.83      9.95 o 
   1   6  17      105.36      113.88      6.26 o 
   2   6  17        3.26        5.36      5.46 o 
   3   6  17       10.77        5.46      2.31 o 
   4   6  17        0.77       23.12      3.29 o 
   5   6  17       53.00       57.52      5.41 o 
   6   6  17        7.61       18.08      3.61 o 
   7   6  17       15.15        9.31      4.31 o 
  -4   7  17        0.18       -0.68      2.74 o 
  -3   7  17       47.62       45.59      5.12 o 
  -2   7  17       52.80       64.31      5.64 o 
  -1   7  17       35.37       50.11      4.67 o 
   0   7  17        0.27       -0.03      1.94 o 
   1   7  17      179.21      193.26     11.47 o 
   2   7  17        8.13       13.21      3.80 o 
   4   7  17        0.02        1.20      2.25 o 
   5   7  17        6.83       10.51      5.35 o 
   6   7  17        0.02       -0.98      2.79 o 
   7   7  17        2.36        8.25      3.47 o 
  -4   8  17        6.72       10.84      3.47 o 
  -3   8  17        7.84       10.90      3.33 o 
  -2   8  17       94.32      133.28      7.64 o 
  -1   8  17       10.09       11.06      3.09 o 
   0   8  17      102.97      107.29      6.50 o 
   1   8  17       48.92       66.76      7.52 o 
   2   8  17        7.78       13.67      4.00 o 
   3   8  17        2.98        2.65      2.50 o 
   4   8  17       21.24       22.29      3.92 o 
   5   8  17        3.45        4.91      2.97 o 
   6   8  17        8.33        4.73      3.36 o 
  -3   9  17       17.82       19.54      4.13 o 
  -2   9  17        3.05        1.80      2.63 o 
  -1   9  17      104.33      135.26      7.69 o 
   0   9  17       10.32       17.76      4.76 o 
   1   9  17        1.24        0.48      3.12 o 
   2   9  17       10.87        5.29      4.79 o 
   3   9  17       86.37       91.78      7.43 o 
   4   9  17        0.11        6.76      3.03 o 
   5   9  17        1.88        1.35      2.82 o 
   6   9  17        0.19       -0.14      2.97 o 
  -2  10  17        0.01        4.40      3.07 o 
  -1  10  17       16.65       23.67      4.08 o 
   0  10  17        0.16        2.86      3.67 o 
   1  10  17        5.78        3.55      3.82 o 
   2  10  17        7.48        4.11      3.91 o 
   3  10  17        0.20        2.67      4.81 o 
   4  10  17        5.10       15.23      3.92 o 
   5  10  17        1.62        3.30      3.12 o 
   0  11  17        1.86        5.18      4.17 o 
   1  11  17        0.93       18.40      5.19 o 
   2  11  17       21.27       40.33      7.40 o 
   3  11  17       22.08       27.57      6.02 o 
  -1  -8  18       24.73       14.23      4.39 o 
   0  -8  18        6.76        1.58      3.51 o 
   1  -8  18       72.69       67.52      7.63 o 
   2  -8  18       10.78       13.31      4.45 o 
  -3  -7  18       73.49       80.11      6.61 o 
  -2  -7  18        3.58        1.80      2.41 o 
  -1  -7  18        1.29        2.95      1.49 o 
   0  -7  18        4.69        5.99      3.15 o 
   1  -7  18       39.25       41.57      5.75 o 
   2  -7  18       23.28       34.64      5.49 o 
   3  -7  18       68.94       83.26      7.97 o 
   4  -7  18        7.00        2.16      3.45 o 
  -4  -6  18       14.51       15.20      3.91 o 
  -3  -6  18       25.80       32.64      9.53 o 
  -2  -6  18        3.07        3.54      1.41 o 
  -1  -6  18        2.68        4.76      2.03 o 
   0  -6  18       45.88       40.73      6.43 o 
   1  -6  18       17.68       23.17      3.52 o 
   2  -6  18       79.08       81.45      8.58 o 
   3  -6  18       58.38       69.93      9.83 o 
   4  -6  18        7.55        2.61      5.50 o 
   5  -6  18        9.27       12.53      4.21 o 
  -4  -5  18       15.57        7.51      2.90 o 
  -3  -5  18        4.75        3.33      1.52 o 
  -2  -5  18       27.41       26.05      4.98 o 
  -1  -5  18      100.05      103.00      8.11 o 
   0  -5  18      145.48      122.94      5.51 o 
   1  -5  18       41.55       48.49      9.65 o 
   2  -5  18       48.52       30.68      3.59 o 
   3  -5  18        1.29        0.55      3.99 o 
   4  -5  18        1.47        1.39      2.23 o 
   5  -5  18       35.44       40.34      6.99 o 
   6  -5  18        9.90       14.51      4.17 o 
  -5  -4  18       17.97       16.67      3.79 o 
  -4  -4  18        3.65        0.41      1.38 o 
  -3  -4  18       21.97       18.39      2.47 o 
  -2  -4  18       10.47        9.35      2.42 o 
  -1  -4  18      213.96      174.24     12.24 o 
   0  -4  18        0.91       -0.52      1.51 o 
   1  -4  18       26.37       21.05      3.95 o 
   2  -4  18       41.05       28.68      6.83 o 
   3  -4  18      239.88      223.46     11.47 o 
   4  -4  18        0.61        0.10      2.01 o 
   5  -4  18        0.31        4.63      2.75 o 
   6  -4  18       23.90       24.46      4.69 o 
  -5  -3  18        6.59        3.99      2.86 o 
  -4  -3  18       15.34       13.03      2.82 o 
  -3  -3  18        5.91        2.47      1.16 o 
  -2  -3  18       29.86       27.80      2.97 o 
  -1  -3  18       11.59        7.58      1.80 o 
   0  -3  18       25.16       24.12      4.17 o 
   1  -3  18       68.04       53.70      5.37 o 
   2  -3  18      322.42      281.79     12.02 o 
   3  -3  18       23.95       21.71      5.94 o 
   4  -3  18      212.98      218.44     16.01 o 
   5  -3  18       16.30       16.36      3.65 o 
   6  -3  18        7.06        7.19      3.11 o 
   7  -3  18        7.85        5.37      2.97 o 
  -5  -2  18        3.46        4.77      4.40 o 
  -4  -2  18       10.92       14.18      2.04 o 
  -3  -2  18       43.01       45.47      8.34 o 
  -2  -2  18       91.02       85.92      4.78 o 
  -1  -2  18       25.19       36.35      8.89 o 
   0  -2  18      189.68      193.18      9.67 o 
   1  -2  18       37.24       27.16      6.30 o 
   2  -2  18       20.37       21.28      7.91 o 
   3  -2  18       38.17       46.75      7.94 o 
   4  -2  18      136.60      155.72     12.09 o 
   5  -2  18      230.50      272.18     10.65 o 
   6  -2  18        5.48       10.53      2.95 o 
   7  -2  18       12.97        8.08      3.09 o 
  -5  -1  18        7.90       10.92      3.15 o 
  -4  -1  18       17.23       16.91      2.08 o 
  -3  -1  18       44.25       48.63      4.31 o 
  -2  -1  18      105.28       89.73      5.33 o 
  -1  -1  18        7.87        5.28      2.73 o 
   0  -1  18      127.01       97.03      6.66 o 
   1  -1  18       22.08       16.53      8.44 o 
   2  -1  18       26.99       22.37      3.44 o 
   3  -1  18       53.79       59.24     10.39 o 
   4  -1  18       26.44       27.11      6.26 o 
   5  -1  18       10.05        9.30      2.36 o 
   6  -1  18      128.57      161.39      8.08 o 
   7  -1  18       11.39       15.09      3.50 o 
  -5   0  18       18.86       21.23      4.00 o 
  -4   0  18       19.57       20.42      2.22 o 
  -3   0  18      242.97      226.25      9.31 o 
  -2   0  18        9.95        7.33      1.95 o 
  -1   0  18       74.95       65.46      7.90 o 
   0   0  18       50.59       60.93      5.70 o 
   1   0  18       66.65       76.16      7.75 o 
   2   0  18        9.96        3.52      1.94 o 
   3   0  18      179.38      182.94     12.87 o 
   4   0  18        7.63       10.03      4.50 o 
   5   0  18        5.38        3.45      1.97 o 
   6   0  18       64.04       72.75      5.63 o 
   7   0  18        0.40        2.39      2.59 o 
  -5   1  18        8.02        6.96      2.87 o 
  -4   1  18      157.87      168.52      5.95 o 
  -3   1  18       13.59        9.18      2.46 o 
  -2   1  18       83.77       79.60      6.93 o 
  -1   1  18       22.82       18.88      4.55 o 
   0   1  18      335.39      354.65     13.46 o 
   1   1  18      317.98      326.15     10.54 o 
   2   1  18      443.31      440.49     15.54 o 
   3   1  18       38.45       29.68      6.29 o 
   5   1  18       15.65       12.39      2.59 o 
   6   1  18      200.81      192.78      9.31 o 
   7   1  18        8.53        7.18      4.42 o 
  -5   2  18        0.54       -1.38      1.75 o 
  -4   2  18       58.67       62.22      3.17 o 
  -3   2  18       12.86       12.63      3.08 o 
  -2   2  18       18.31       11.12      2.25 o 
  -1   2  18      137.82      135.37      5.88 o 
   0   2  18       23.71       17.73      4.59 o 
   1   2  18      135.64      129.77      6.99 o 
   2   2  18       22.54       23.90      5.54 o 
   3   2  18       58.99       47.45      7.41 o 
   4   2  18        8.35        8.37      4.59 o 
   5   2  18      334.41      342.44     17.99 o 
   6   2  18       25.69       26.06      3.75 o 
   7   2  18       32.81       41.22      6.62 o 
  -5   3  18       19.89       18.77      3.61 o 
  -4   3  18      106.43      113.50      4.81 o 
  -3   3  18       21.80       22.70      2.20 o 
  -2   3  18       21.27       19.81      2.91 o 
  -1   3  18       39.17       40.41      3.33 o 
   0   3  18       33.30       24.85      4.95 o 
   1   3  18       26.72       23.26      3.54 o 
   2   3  18      140.18      129.83     10.77 o 
   3   3  18       16.12       20.23      5.48 o 
   4   3  18      108.18       94.20      9.64 o 
   5   3  18       21.34       20.53      4.62 o 
   6   3  18       17.26       20.43      3.58 o 
   7   3  18        3.42        0.46      2.67 o 
  -5   4  18       11.72        2.32      2.67 o 
  -4   4  18        3.92        2.74      1.53 o 
  -3   4  18      266.69      292.28      8.71 o 
  -2   4  18      164.88      195.22      8.49 o 
  -1   4  18       15.24       14.39      2.72 o 
   0   4  18        8.25        7.37      1.91 o 
   1   4  18       54.69       52.06      5.15 o 
   2   4  18      106.63      117.51     10.32 o 
   3   4  18       10.09       14.33      5.11 o 
   4   4  18       57.65       70.03      4.72 o 
   5   4  18       19.98       21.59      6.71 o 
   6   4  18        8.04        5.76      2.65 o 
   7   4  18        1.49        0.24      3.47 o 
  -5   5  18        4.27        4.45      3.13 o 
  -4   5  18        9.71        5.10      3.27 o 
  -3   5  18       25.84       22.94      2.44 o 
  -2   5  18      124.44      141.06      7.15 o 
  -1   5  18       13.09       11.08      2.45 o 
   0   5  18      372.93      384.34     13.35 o 
   1   5  18       73.77       69.39      4.92 o 
   2   5  18       12.13       10.00      2.25 o 
   3   5  18       27.10       28.22      3.38 o 
   4   5  18       42.96       37.20      3.98 o 
   5   5  18        5.03        8.00      2.69 o 
   6   5  18       37.99       47.94      6.49 o 
   7   5  18        2.69        4.23      2.83 o 
  -4   6  18       25.90       25.32      4.42 o 
  -3   6  18        0.14       -0.99      1.25 o 
  -2   6  18        1.12        0.86      1.44 o 
  -1   6  18      304.14      296.10      8.57 o 
   0   6  18       41.64       40.19      4.09 o 
   1   6  18       14.71       14.57      3.95 o 
   2   6  18        1.93        0.97      2.30 o 
   3   6  18      291.65      287.35     11.33 o 
   4   6  18        5.80        5.91      2.56 o 
   5   6  18       45.98       54.06      5.15 o 
   6   6  18        6.77        1.97      2.89 o 
   7   6  18       15.00       11.32      3.54 o 
  -4   7  18        8.10        1.02      4.90 o 
  -3   7  18       45.95       52.59      5.35 o 
  -2   7  18        3.67       11.87      3.08 o 
  -1   7  18        0.90        0.72      2.10 o 
   0   7  18       39.88       29.70      3.77 o 
   1   7  18       61.10       71.49      6.51 o 
   2   7  18      160.10      144.06      7.60 o 
   3   7  18       57.36       51.95      4.98 o 
   4   7  18       22.61       25.22      4.40 o 
   5   7  18        3.64        2.95      2.59 o 
   6   7  18       29.13       28.81      4.53 o 
  -3   8  18        5.31        2.28      2.80 o 
  -2   8  18        4.34       -1.24      2.31 o 
  -1   8  18       41.77       42.45      5.86 o 
   0   8  18       54.80       51.72      6.51 o 
   1   8  18       14.66       17.87      4.14 o 
   2   8  18       44.22       37.54      5.37 o 
   3   8  18        1.07        4.14      2.61 o 
   4   8  18        4.04        2.51      2.50 o 
   5   8  18       17.77       14.05      3.59 o 
   6   8  18       12.34       13.45      3.94 o 
  -2   9  18       11.44        8.01      3.86 o 
  -1   9  18       69.27       58.04      8.97 o 
   0   9  18       40.10       52.25      7.16 o 
   1   9  18       35.77       27.91      5.14 o 
   2   9  18        8.63       12.01      4.35 o 
   3   9  18        0.59        2.86      2.81 o 
   4   9  18        8.49        7.18      3.34 o 
   5   9  18       40.01       39.50      7.05 o 
  -1  10  18       21.50       22.14      6.27 o 
   0  10  18       13.27        5.01      3.95 o 
   1  10  18       69.40       62.92      7.86 o 
   2  10  18       15.81       11.90      5.09 o 
   3  10  18       33.07       32.32      7.89 o 
  -1  -7  19       14.81       14.83      4.12 o 
   0  -7  19        1.03        5.74      3.39 o 
   1  -7  19       11.20       13.03      3.80 o 
   2  -7  19       22.34       31.89      5.43 o 
   3  -7  19       16.58       24.05      5.17 o 
  -2  -6  19        0.50        0.73      2.41 o 
  -1  -6  19       16.97       14.82      4.50 o 
   0  -6  19        4.51        3.59      2.96 o 
   1  -6  19       29.09       36.82      5.06 o 
   2  -6  19       85.18      101.41      7.63 o 
   3  -6  19        0.06       -2.62      2.62 o 
   4  -6  19       56.38       61.13      7.04 o 
  -3  -5  19       41.43       54.68      7.63 o 
  -2  -5  19       44.07       48.63      4.62 o 
  -1  -5  19       19.75       18.83      3.10 o 
   0  -5  19        0.65        1.42      2.16 o 
   1  -5  19       71.79       77.42      5.27 o 
   2  -5  19        0.01       -3.82      3.82 o 
   3  -5  19        0.80        2.28      2.19 o 
   4  -5  19        0.82        1.38      2.14 o 
   5  -5  19       14.12        9.43      3.89 o 
  -4  -4  19        0.09        0.48      2.37 o 
  -3  -4  19       58.75       71.25      5.59 o 
  -2  -4  19        0.83        3.66      1.97 o 
  -1  -4  19        1.06        6.53      2.03 o 
   0  -4  19        0.00       -0.64      2.70 o 
   1  -4  19       15.84       10.73      5.18 o 
   2  -4  19       59.82       62.06      9.88 o 
   3  -4  19       21.93       25.49      6.99 o 
   4  -4  19       36.81       46.62      4.42 o 
   5  -4  19        7.13        8.30      3.23 o 
  -4  -3  19        1.34        2.63      1.40 o 
  -3  -3  19       45.51       33.83      5.33 o 
  -2  -3  19        9.83        8.55      2.73 o 
  -1  -3  19        9.26       10.72      2.05 o 
   0  -3  19      229.46      260.22     12.04 o 
   1  -3  19        1.38        0.65      2.44 o 
   2  -3  19      123.57      114.02      7.21 o 
   3  -3  19        4.05        2.11      4.37 o 
   5  -3  19        0.17       -0.37      2.19 o 
   6  -3  19       18.45       22.22      4.40 o 
  -4  -2  19       20.42       21.08      2.19 o 
  -3  -2  19        0.35       -0.94      1.92 o 
  -2  -2  19       67.87       74.13      4.40 o 
  -1  -2  19       57.97       61.27      7.46 o 
   0  -2  19      132.73      131.95      9.64 o 
   1  -2  19       18.98       20.47      3.89 o 
   2  -2  19      170.56      159.79      8.49 o 
   3  -2  19        1.03        5.07      4.37 o 
   6  -2  19       20.96       22.98      4.57 o 
  -5  -1  19       68.99       77.01      6.49 o 
  -4  -1  19       15.84       14.85      2.01 o 
  -3  -1  19        3.17        2.14      2.11 o 
  -2  -1  19        0.26        1.82      1.69 o 
  -1  -1  19      213.82      223.47     18.84 o 
   0  -1  19        7.15       11.70      3.41 o 
   1  -1  19       72.04       80.58      6.81 o 
   2  -1  19        7.71        6.44      2.87 o 
   4  -1  19      150.31      160.67     12.50 o 
   5  -1  19      137.12      120.57     11.61 o 
   6  -1  19       58.26       51.53      4.89 o 
   7  -1  19        5.71        3.92      2.75 o 
  -5   0  19       19.11       24.88      4.00 o 
  -4   0  19        0.43        0.65      1.18 o 
  -3   0  19        5.19        5.15      2.16 o 
  -2   0  19       36.67       35.38      3.34 o 
  -1   0  19       94.63      106.52      9.58 o 
   0   0  19      213.63      235.29     10.90 o 
   1   0  19       29.43       35.24      7.28 o 
   2   0  19      177.55      196.45      9.47 o 
   3   0  19        0.39        3.59      4.08 o 
   4   0  19      144.35      166.82     12.77 o 
   5   0  19       43.17       33.05      7.21 o 
   6   0  19       19.62       23.88      3.60 o 
   7   0  19       10.28       11.86      3.31 o 
  -5   1  19        0.97       -0.56      2.43 o 
  -4   1  19        0.05        0.96      1.63 o 
  -3   1  19       14.25       16.60      2.94 o 
  -2   1  19      142.92      146.00      6.57 o 
  -1   1  19        4.86        4.60      3.72 o 
   0   1  19       56.20       74.94      8.61 o 
   1   1  19        1.62        0.14      2.16 o 
   2   1  19        0.30       10.31      4.56 o 
   3   1  19        7.26       11.35      4.56 o 
   4   1  19       40.93       66.38      9.21 o 
   5   1  19        9.66        2.64      4.84 o 
   6   1  19        0.93        0.87      2.29 o 
   7   1  19       13.50       10.50      3.17 o 
  -5   2  19        2.14        1.63      3.05 o 
  -4   2  19       75.89       81.45      4.06 o 
  -3   2  19       15.25       19.06      3.22 o 
  -2   2  19       57.35       65.54      4.63 o 
  -1   2  19        6.63        5.65      3.60 o 
   0   2  19      144.96      172.92     11.84 o 
   1   2  19        2.93        3.43      2.39 o 
   3   2  19       39.44       54.41      8.35 o 
   4   2  19        5.66       11.04      5.09 o 
   5   2  19      113.62      111.06     11.31 o 
   6   2  19        2.94        4.10      2.40 o 
   7   2  19        0.23        0.89      2.58 o 
  -4   3  19        1.32        2.22      1.47 o 
  -3   3  19       26.98       35.43      4.03 o 
  -2   3  19       84.88       91.71      5.46 o 
  -1   3  19      106.38       99.47      5.12 o 
   0   3  19        6.00        9.21      4.08 o 
   1   3  19        4.48        6.99      2.86 o 
   2   3  19       27.92       32.86      6.74 o 
   3   3  19      395.78      445.28     24.56 o 
   4   3  19       61.62       60.23      9.42 o 
   5   3  19       40.60       44.77      6.96 o 
   6   3  19        0.55        3.41      2.47 o 
   7   3  19       32.15       39.42      4.89 o 
  -4   4  19       17.38       17.14      3.50 o 
  -3   4  19      104.45      112.78      4.44 o 
  -2   4  19      203.70      197.23     11.79 o 
  -1   4  19       60.64       48.85      4.01 o 
   0   4  19      102.79      116.70      5.51 o 
   1   4  19        0.01        4.02      4.21 o 
   2   4  19      201.51      199.57     14.36 o 
   3   4  19       59.35       63.40      9.42 o 
   4   4  19        5.61        9.71      2.21 o 
   5   4  19        1.25        0.41      2.48 o 
   6   4  19       24.90       28.52      4.07 o 
   7   4  19       58.73       55.85      8.40 o 
  -4   5  19       59.37       62.16      7.79 o 
  -3   5  19        0.01        1.06      1.31 o 
  -2   5  19        9.74       11.48      2.76 o 
  -1   5  19        2.60        2.53      2.08 o 
   0   5  19       48.72       45.94      4.02 o 
   1   5  19       29.61       23.79      3.14 o 
   2   5  19       39.92       67.44      8.73 o 
   3   5  19       18.22       15.45      2.75 o 
   4   5  19        0.54        0.82      1.95 o 
   5   5  19       73.82       85.14      6.24 o 
   6   5  19        3.37        2.85      2.89 o 
  -3   6  19        0.09        0.46      2.37 o 
  -2   6  19       21.49       23.66      2.32 o 
  -1   6  19        6.42        4.80      2.49 o 
   0   6  19       33.95       28.13      3.56 o 
   1   6  19       16.23       16.76      3.56 o 
   2   6  19        0.01       10.06      5.09 o 
   3   6  19       44.23       50.64      4.70 o 
   4   6  19       20.87       21.39      4.38 o 
   5   6  19        2.67        6.53      2.66 o 
   6   6  19        5.42        0.53      2.60 o 
  -3   7  19       37.95       26.94      4.27 o 
  -2   7  19        0.97        1.09      2.38 o 
  -1   7  19       19.89       18.28      2.10 o 
   0   7  19        0.01        2.97      2.68 o 
   1   7  19      107.38      108.15      8.06 o 
   2   7  19        3.93        5.96      2.61 o 
   3   7  19       25.62       23.57      3.56 o 
   4   7  19        0.14        3.37      2.52 o 
   5   7  19        8.12        8.05      2.83 o 
  -2   8  19        4.67        6.87      2.98 o 
  -1   8  19        0.05        0.11      2.26 o 
   0   8  19       43.33       43.27      6.12 o 
   1   8  19       36.00       31.77      5.16 o 
   2   8  19        1.90        1.89      2.52 o 
   3   8  19        0.14        4.31      2.64 o 
   4   8  19        2.73        0.47      4.35 o 
   5   8  19       47.27       48.79      7.92 o 
  -1   9  19       37.40       32.52      8.07 o 
   0   9  19        0.35        7.87      3.79 o 
   1   9  19       39.59       46.26      6.49 o 
   2   9  19        0.02       -0.96      3.45 o 
   3   9  19        9.26       11.57      3.28 o 
  -1  -6  20        0.03        0.61      2.25 o 
   0  -6  20       13.52       15.56      3.84 o 
   1  -6  20        1.45        3.00      2.90 o 
   2  -6  20        3.66        4.51      3.09 o 
  -2  -5  20       30.92       31.69      9.90 o 
  -1  -5  20        0.52       -0.57      1.97 o 
   0  -5  20        9.62        8.86      2.69 o 
   4  -5  20       13.25        9.17      3.53 o 
  -3  -4  20        2.33       -0.93      2.27 o 
  -2  -4  20       97.61      110.13      6.31 o 
  -1  -4  20       12.22        6.40      2.19 o 
   0  -4  20       14.27       17.59      4.05 o 
   1  -4  20      104.18       97.71      7.61 o 
   2  -4  20        5.60        7.95      5.27 o 
   3  -4  20        6.24       10.55      5.84 o 
   5  -4  20       34.61       41.85      5.23 o 
  -3  -3  20        1.26        4.85      2.55 o 
  -2  -3  20       56.16       50.29      4.40 o 
  -1  -3  20       65.38       67.48      7.03 o 
   0  -3  20       51.01       61.50      8.89 o 
   1  -3  20        3.29        2.58      2.52 o 
   2  -3  20       34.11       31.46      4.53 o 
   3  -3  20       28.43       24.42      6.88 o 
  -4  -2  20        1.64        4.56      2.46 o 
  -3  -2  20       10.96       18.34      3.14 o 
  -2  -2  20       29.19       28.92      5.06 o 
  -1  -2  20        1.88        4.54      5.54 o 
   0  -2  20       84.74       98.86      7.35 o 
   1  -2  20        0.04       -2.36      2.36 o 
   2  -2  20        1.26        5.30      2.71 o 
   6  -2  20        3.62        4.70      2.77 o 
  -4  -1  20       14.36       21.19      3.81 o 
  -3  -1  20       12.19       15.19      2.92 o 
  -2  -1  20        2.25        0.63      1.73 o 
  -1  -1  20      118.44      142.56      8.64 o 
   0  -1  20        7.42        7.35      4.83 o 
   1  -1  20        8.40        8.36      6.70 o 
   2  -1  20       10.48        9.69      3.14 o 
   5  -1  20        1.82        1.29      4.65 o 
   6  -1  20        5.15        3.80      2.36 o 
  -4   0  20        0.85        2.08      2.41 o 
  -3   0  20      133.30      144.22      7.24 o 
  -2   0  20       17.37       20.39      5.64 o 
  -1   0  20       61.33       50.63      7.67 o 
   0   0  20       18.73       30.78      4.59 o 
   1   0  20       18.34       19.82      3.89 o 
   3   0  20       41.05       47.17      7.85 o 
   4   0  20       34.06       31.44      7.21 o 
   5   0  20       16.62       21.61      6.72 o 
   6   0  20        3.89        1.18      4.94 o 
  -4   1  20        9.39        9.22      2.87 o 
  -3   1  20       21.60       19.89      3.28 o 
  -2   1  20       51.33       53.43      4.05 o 
  -1   1  20        0.50        1.20      3.57 o 
   0   1  20       17.81       20.28      5.06 o 
   1   1  20      334.12      415.51     21.30 o 
   2   1  20       56.93       59.79      8.54 o 
   3   1  20       27.97       37.46      7.48 o 
   4   1  20       15.33       13.76      5.70 o 
   5   1  20        8.53        0.80      4.93 o 
   6   1  20        0.06        3.40      2.34 o 
  -4   2  20       52.05       53.40      5.25 o 
  -3   2  20        0.15        1.94      3.85 o 
  -2   2  20        0.13        0.79      1.92 o 
  -1   2  20      124.94      141.73     11.17 o 
   0   2  20        0.08        1.19      3.26 o 
   1   2  20       23.39       21.79      3.98 o 
   2   2  20       54.77       66.88      9.30 o 
   3   2  20        1.37        1.44      4.42 o 
   4   2  20       28.99       29.82      6.91 o
[truncated: 7,902 more chars]
